# Supplementary material for: Genetic susceptibility in Juvenile Myoclonic Epilepsy: Systematic review of genetic association studies
Source: PLoS One. 2017 Jun 21;12(6):e0179629. doi: 10.1371/journal.pone.0179629 (PMC5479548; doi:10.1371/journal.pone.0179629)
Supplement: S2 File — (XLSX) [file pone.0179629.s005.xlsx]

## Sheet: Plan1
Reasons for exclusion	Data base	Title of the excluded articles
Case report	PUBMED	Antiepileptic drugs: a case report in a pregnancy with a neural tube defect.,"/pubmed/16638512","Candito M, GuÃ©ant JL, Naimi M, Bongain A, Van Obberghen E.","Pediatr Neurol. 2006 Apr	34(4):323-4.","Pediatr Neurol. 2006","PubMed","citation","PMID:16638512","pubmed","16638512","create date:2006/04/28 | first author:Candito M",
Case report	PUBMED	Spasmus nutans and vermian agenesis: case report].,"/pubmed/24986066","Radouani MA, Azzaoui S, Kabiri M, Barkat A.","Arch Pediatr. 2014 Aug	21(8):876-8. doi: 10.1016/j.arcped.2014.05.007. Epub 2014 Jun 27. French. ","Arch Pediatr. 2014","PubMed","citation","PMID:24986066","pubmed","24986066","create date:2014/07/06 | first author:Radouani MA",
Case report	PUBMED	Aromatic L-amino acid decarboxylase deficiency associated with epilepsy mimicking non-epileptic involuntary movements.,"/pubmed/18754761","Ito S, Nakayama T, Ide S, Ito Y, Oguni H, Goto Y, Osawa M.","Dev Med Child Neurol. 2008 Nov	50(11):876-8. doi: 10.1111/j.1469-8749.2008.03094.x. Epub 2008 Aug 27.","Dev Med Child Neurol. 2008","PubMed","citation","PMID:18754761","pubmed","18754761","create date:2008/08/30 | first author:Ito S",
Case report	PUBMED	Severe 5,10-methylenetetrahydrofolate reductase deficiency and two MTHFR variants in an adolescent with progressive myoclonic epilepsy.,"/pubmed/25079578","D'Aco KE, Bearden D, Watkins D, Hyland K, Rosenblatt DS, Ficicioglu C.","Pediatr Neurol. 2014 Aug	51(2):266-70. doi: 10.1016/j.pediatrneurol.2014.04.005. Epub 2014 Apr 13.","Pediatr Neurol. 2014","PubMed","citation","PMID:25079578","pubmed","25079578","create date:2014/08/01 | first author:D'Aco KE",
Case report	PUBMED	SCN2A mutation is associated with infantile spasms and bitemporal glucose hypometabolism.,"/pubmed/23827426","Sundaram SK, Chugani HT, Tiwari VN, Huq AH.","Pediatr Neurol. 2013 Jul	49(1):46-9. doi: 10.1016/j.pediatrneurol.2013.03.002.","Pediatr Neurol. 2013","PubMed","citation","PMID:23827426 | PMCID:PMC3868437","pubmed","23827426","create date:2013/07/06 | first author:Sundaram SK",
Case report	PUBMED	Atypical presentation of subclinical rhythmic electrographic discharge of adults (SREDA) in a patient with idiopathic generalized epilepsy.,"/pubmed/22558646","Poothrikovil RP, Al Asmi A, Gujjar A.","Neurodiagn J. 2012 Mar	52(1):42-53.","Neurodiagn J. 2012","PubMed","citation","PMID:22558646","pubmed","22558646","create date:2012/05/09 | first author:Poothrikovil RP",
Case report	PUBMED	A novel HAX1 gene mutation in severe congenital neutropenia (SCN) associated with neurological manifestations.,"/pubmed/20182745","Faiyaz-Ul-Haque M, Al-Jefri A, Al-Dayel F, Bhuiyan JA, Abalkhail HA, Al-Nounou R, Al-Abdullatif A, Pulicat MS, Gaafar A, Alaiya AA, Peltekova I, Zaidi SH.","Eur J Pediatr. 2010 Jun	169(6):661-6. doi: 10.1007/s00431-010-1150-6. Epub 2010 Feb 25.","Eur J Pediatr. 2010","PubMed","citation","PMID:20182745","pubmed","20182745","create date:2010/02/26 | first author:Faiyaz-Ul-Haque M",
Case report	EMBASE	A case report of exacerbation of myoclonus in idiopathic generalized epilepsy from use of lacosamide	Swaminathan A.	2015
Case report	GOOGLE SCHOLAR	A de novo microdeletion in NRXN1 in a Dutch patient with mild intellectual disability, microcephaly and gonadal dysgenesis. Genetics research 97, e19 (2015).
Case report	PUBMED	Digenic mutations in severe myoclonic epilepsy of infancy.,"/pubmed/19359143","Bolszak M, Anttonen AK, Komulainen T, Hinttala R, Pakanen S, Sormunen R, Herva R, Lehesjoki AE, Majamaa K, Rantala H, Uusimaa J.","Epilepsy Res. 2009 Aug	85(2-3):300-4. doi: 10.1016/j.eplepsyres.2009.03.004. Epub 2009 Apr 9.","Epilepsy Res. 2009","PubMed","citation","PMID:19359143","pubmed","19359143","create date:2009/04/11 | first author:Bolszak M",
Case report	PUBMED	Genotype-phenotype correlation of congenital anomalies in multiple congenital anomalies hypotonia seizures syndrome (MCAHS1)/PIGN-related epilepsy.,"/pubmed/26394714","Fleming L, Lemmon M, Beck N, Johnson M, Mu W, Murdock D, Bodurtha J, Hoover-Fong J, Cohn R, Bosemani T, BaraÃ±ano K, Hamosh A.","Am J Med Genet A. 2016 Jan	170(1):77-86. doi: 10.1002/ajmg.a.37369. Epub 2015 Sep 23.","Am J Med Genet A. 2016","PubMed","citation","PMID:26394714","pubmed","26394714","create date:2015/09/24 | first author:Fleming L",
Case report	PUBMED	Familial cases of Norrie disease detected by copy number analysis.,"/pubmed/25023092","Arai E, Fujimaki T, Yanagawa A, Fujiki K, Yokoyama T, Okumura A, Shimizu T, Murakami A.","Jpn J Ophthalmol. 2014 Sep	58(5):448-54. doi: 10.1007/s10384-014-0334-4. Epub 2014 Jul 15.","Jpn J Ophthalmol. 2014","PubMed","citation","PMID:25023092","pubmed","25023092","create date:2014/07/16 | first author:Arai E",
Case report	PUBMED	Novel de novo mutation of a conserved SCN1A amino-acid residue (R1596).,"/pubmed/17903680","Dlugos DJ, Ferraro TN, Buono RJ.","Pediatr Neurol. 2007 Oct	37(4):303-5.","Pediatr Neurol. 2007","PubMed","citation","PMID:17903680","pubmed","17903680","create date:2007/10/02 | first author:Dlugos DJ",
Case report	PUBMED	Maternally inherited deafness and unusual phenotypic manifestations associated with A3243G mitochondrial DNA mutation.,"/pubmed/15999151","KomlÃ³si K, Kellermayer R, MaÃ¡sz A, Havasi V, HollÃ³dy K, Vincze O, Merkli H, PÃ¡l E, Melegh B.","Pathol Oncol Res. 2005	11(2):82-6. Epub 2005 Jul 1.","Pathol Oncol Res. 2005","PubMed","citation","PMID:15999151","pubmed","15999151","create date:2005/07/07 | first author:KomlÃ³si K",
Case report	PUBMED	Epileptogenic mineralization: pathological variants with good prognosis.,"/pubmed/102240","Averback P.","Ann Neurol. 1977 Oct	2(4):332-5.","Ann Neurol. 1977","PubMed","citation","PMID:102240","pubmed","102240","create date:1977/10/01 | first author:Averback P",
Case report	EMBASE	Thalamic lesion and epilepsy with generalized seizures, ESES and spike-wave paroxysms-Report of three cases	Kelemen A.	2006
Case report	EMBASE	Abnormalities in juvenile myoclonic epilepsy: A case report with molecular genetic analysis	Bartocci A.	2006
Case report	EMBASE	Reflex writing seizures in two siblings with juvenile myoclonic epilepsy	Chifari R.	2004
Case report	EMBASE	Epilepsia arithmetices: study of four cases.	Striano S.	1993
Case report	EMBASE	A case series of coexisting Parkinson's disease and epilepsy	Son A.	2016
Case report	EMBASE	SCN1A-related infantile epileptic encephalopathy: Two cases reports	Vari M.S.	2011
Case report	EMBASE	Does Jeavons syndrome exist? A report of a series of 10 cases	Pérez-Errazquin F.
Case report	EMBASE	Parental report of behavioral and cognitive diagnoses in childhood-onset epilepsy: A case - Sibling-controlled analysis	Benn E.K.
Case report	EMBASE	A generator mechanism of epileptic spasms and generalized spikes in a patient with a focal cortical lesion: An EEG-fMRI study	Inouchi M.
Case report	EMBASE	The benign occipital epilepsies of childhood: An overview of the idiopathic syndromes and of the relationship to migraine	Andermann F.	1998
Case report	EMBASE	CHD2 mutations are a rare cause of generalized epilepsy with myoclonic-atonic seizures	Trivisano M.	2015
Case report	EMBASE	Deficiency of the mitochondrial pyruvate carrier subunit MPC1 in a patient with splenomegaly, epilepsy and diabetes mellitus	Makhseed N.	2015
Case report	EMBASE	Potential of epilepsy surgery indication in neuropsychiatric middle at kinshasa: Case of the mental health center telema. preliminary step	Ntsambi Eba G.	2015
Case report	EMBASE	Epilepsy phenotype in patients with double cortex: An Argentine series	Diaz R.A.	2015
Case report	EMBASE	Photosensitive epilepsy with OCD type behavior: A case series report	Olney N.	2015
Case report	EMBASE	Down syndrome and late onset myoclonic epilepsy in Down syndrome: Investigation of EPM1 gene mutations in two cases	Altindag E.	2014
Case report	EMBASE	Seizure semiology and electroencephalography in young children with lesional temporal lobe epilepsy	Lv R.-J.	2014
Case report	EMBASE	Bradycardia and asystole during generalised interictal EEG discharges	Sforza E.	2014
Case report	EMBASE	Seizures and EEG pattern in the 22q13.3 deletion syndrome: Clinical report of six Italian cases	Figura M.G.	2014
Case report	EMBASE	Partial continuous epilepsy as the initial condition of a patient diagnosed with Creutzfeldt-Jakob disease	Alcaide C.	2013
Case report	EMBASE	Progression of microstructural putamen alterations in a case of symptomatic recurrent seizures using diffusion tensor imaging	Gerdes J.S.	2012
Case report	EMBASE	Alzheimer-type dementia and senile myoclonic epilepsy in a patient with down's syndrome	Ciampa C.	2012
Case report	EMBASE	STXBP1-related encephalopathy presenting as infantile spasms and generalized tremor in three patients	Mignot C.	2011
Case report	EMBASE	Diagnosing nocturnal frontal lobe epilepsy: A case study of two children	Tomonoh Y.	2011
Case report	EMBASE	Managing aggression in an epilepsy monitoring unit(EMU): A case of ictal rage	Kerr P.	2011
Case report	EMBASE	Cerebral angiitis in four patients with chronic GVHD	Sostak P.	2010
Case report	EMBASE	Late-onset epileptic spasms in children with Pallister Killian syndrome: Two new cases and review of the electroclinical aspects	Cerminara C.	2009
Case report	EMBASE	A case of Leigh syndrome associated with respiratory chain complex I deficiency due to mitochondrial gene 13513G > A mutation	Wei X.-Q.	2009
Case report	EMBASE	Congenital neurogenic central hypoventilation syndrome presenting as refractory epilepsy in adulthood: Case report	De Haes T.	2009
Case report	EMBASE	SCN1A mutations in a case of temporal lobe epilepsy with hippocampal sclerosis and familial febrile convulsions	Zanotta N.	2008
Case report	EMBASE	Corpus callosotomy: A palliative therapeutic technique may help identify resectable epileptogenic foci	Clarke D.F.	2007
Case report	EMBASE	Large chondroma of the dural convexity in a patient with Noonan's syndrome. Case report and review of the literature	Delgado-López P.D.	2007
Case report	EMBASE	Ictal spitting in left temporal lobe epilepsy: Report of three cases	Caboclo L.O.S.F.	2006
Case report	EMBASE	An unusual case of celiac disease with epileptic seizures and fixation-off sensitivity	Kraus R.	2006
Case report	EMBASE	Epilepsy and electroencephalographic findings in pericentric inversion of chromosome 12	Grosso S.	2004
Case report	EMBASE	Exacerbation of pre-existing epilepsy by mild head injury: A five patient series	Tai P.C.	2004
Case report	EMBASE	Transient postictal magnetic resonance imaging abnormality of the corpus callosum in a patient with epilepsy: Case report and review of the literature	Cohen-Gadol A.A.	2002
Case report	EMBASE	Epileptic nystagmus: A case study video-EEG correlation	García-Pastor A.	2002
Case report	EMBASE	Epilepsy associated with hypoparathyroidism. Clinical and CT scan study in three patients	De Falco F.A.	1995
Case report	EMBASE	Neuronal heterotopia with capillary penetration of neurons and cortical dysplasia in a patient with complex partial seizures: Case report	Jay V.	1993
Case report	EMBASE	Stuporous episodes during treatment with sodium valproate: Report of seven cases	Marescaux C.	1982
Case report	EMBASE	Laughing and running fits as manifestation of early traumatic epilepsy	Jandolo B.	1977
Case report	EMBASE	Self induced television epilepsy: a study of two patients	Clement P.	1976
Case report	EMBASE	Unusual association of icthyosis and photosensitive epilepsy. Report of a case	Striano S.	1975
Case report	EMBASE	PCDH19-related epilepsy in two mosaic male patients	Terracciano A.	2016
Case report	EMBASE	RORB gene and 9q21.13 microdeletion: Report on a patient with epilepsy and mild intellectual disability	Baglietto M.G.	2014
Case report	EMBASE	Duplication of CHRNB2 in a patient with early-onset absence epilepsy	Muhle H.	2009
Case report	SCOPUS	Ophthalmoplegic migraine with isolated third cranial nerve palsy in a known case of juvenile myoclonic epilepsy,"http://www.scopus.com/inward/record.url?eid=2-s2.0-84890285077&partnerID=40&md5=bcd8af87d23cc3cf92a7357b7fbf926f"	Shetty A., Khardenavis S., Deshpande A.,2013,"http://www.scopus.com/inward/record.url?eid=2-s2.0-84890285077&partnerID=40&md5=bcd8af87d23cc3cf92a7357b7fbf926f"
Case report	SCOPUS	Simple autonomic seizures and ictal enuresis,"http://www.scopus.com/inward/record.url?eid=2-s2.0-80052438788&partnerID=40&md5=f584f358dee8ebe0dc680fb8b8aed3d7"	Rosenzweig I., Varga E.T., Keson P., Beniczky S.,2011,"http://www.scopus.com/inward/record.url?eid=2-s2.0-80052438788&partnerID=40&md5=f584f358dee8ebe0dc680fb8b8aed3d7"
Case report	SCOPUS	Circling seizures in a case of juvenile myoclonic epilepsy,"http://www.scopus.com/inward/record.url?eid=2-s2.0-0028348410&partnerID=40&md5=90240cb70e8cb0cbba08d7ca25b62708"	Lancman M.E., Asconape J.J., Golimstok A.,1994,"http://www.scopus.com/inward/record.url?eid=2-s2.0-0028348410&partnerID=40&md5=90240cb70e8cb0cbba08d7ca25b62708"
Case report	SCOPUS	A clinical and neuropathological study on four autopsy cases of degenerative type of myoclonus epilepsy with mendelian dominant heredity,"http://www.scopus.com/inward/record.url?eid=2-s2.0-0017324843&partnerID=40&md5=e76fa1a097f9675dcebda4f1deb3dc5f"	Oyanagi S., Naito H.,1977,"http://www.scopus.com/inward/record.url?eid=2-s2.0-0017324843&partnerID=40&md5=e76fa1a097f9675dcebda4f1deb3dc5f"
Case report	SCOPUS	Hair loss with levetiracetam in five patients with epilepsy,"http://www.scopus.com/inward/record.url?eid=2-s2.0-84892873855&partnerID=40&md5=665dbee0a9da280667d5ab3d53f961bc"	Zou X., Hong Z., Zhou D.,2014,"http://www.scopus.com/inward/record.url?eid=2-s2.0-84892873855&partnerID=40&md5=665dbee0a9da280667d5ab3d53f961bc"
Case report	SCOPUS	Idiopathic late-onset absence status epilepticus: A case report with an electroclinical 14 years follow-up,"http://www.scopus.com/inward/record.url?eid=2-s2.0-80052482758&partnerID=40&md5=e318ac6d50e6f2a7db2e1037fdf176a5"	Pro S., Vicenzini E., Randi F., Pulitano P., Mecarelli O.,2011,"http://www.scopus.com/inward/record.url?eid=2-s2.0-80052482758&partnerID=40&md5=e318ac6d50e6f2a7db2e1037fdf176a5"
Case report	SCOPUS	Is benign childhood paroxysmal eye deviation a non-epileptic disorder? [DesviaciÃ³n ocular paroxÃ­stica benigna infantil: Â¿Un trastorno no epilÃ©ptico?],"http://www.scopus.com/inward/record.url?eid=2-s2.0-4344717340&partnerID=40&md5=0f6ac92060d358c66ff982ea668edfb0"	Merino-Andreu M., Arcas J., Izal-Linares E., Tendero A., Roche-Herrero M.C., MartÃ­nez-Bermejo A.,2004,"http://www.scopus.com/inward/record.url?eid=2-s2.0-4344717340&partnerID=40&md5=0f6ac92060d358c66ff982ea668edfb0"
Case report	SCOPUS	Plaque morphea with neurological involvementâ€”an extraordinary uncommon presentation,"http://www.scopus.com/inward/record.url?eid=2-s2.0-84924079281&partnerID=40&md5=23ab767cbe8a065bf1fc9edaaadc3c60"	Rosario C., Garelick D., Greenberg G., Chapman J., Shoenfeld Y., Langevitz P.,2015,"http://www.scopus.com/inward/record.url?eid=2-s2.0-84924079281&partnerID=40&md5=23ab767cbe8a065bf1fc9edaaadc3c60"
Case report	SCOPUS	Anti-NMDAR encephalitis after resection of melanocytic nevi: Report of two cases,"http://www.scopus.com/inward/record.url?eid=2-s2.0-84942193850&partnerID=40&md5=01a8c0c0822c8f7c56a16ccea79406c7"	Yang X.-Z., Cui L.-Y., Ren H.-T., Qu T., Guan H.-Z.,2015,"http://www.scopus.com/inward/record.url?eid=2-s2.0-84942193850&partnerID=40&md5=01a8c0c0822c8f7c56a16ccea79406c7"
Case report	SCOPUS	A pathophysiologic approach for subacute encephalopathy with seizures in alcoholics (SESA) syndrome,"http://www.scopus.com/inward/record.url?eid=2-s2.0-84905743857&partnerID=40&md5=12ef19048812798194acb62dfa69a0b7"	Choi J.Y., Kwon J., Bae E.-K.,2014,"http://www.scopus.com/inward/record.url?eid=2-s2.0-84905743857&partnerID=40&md5=12ef19048812798194acb62dfa69a0b7"
Case report	SCOPUS	Strawberries on the brain - Intracranial capillary hemangioma: Two case reports and systematic literature review in children and adults,"http://www.scopus.com/inward/record.url?eid=2-s2.0-84889653954&partnerID=40&md5=474c31dfdeb912ae22be7950addacc14"	Mirza B., Shi W.Y., Phadke R., Holton J.L., Turner C., Plant G.T., Brew S., Kitchen N., Zrinzo L.,2013,"http://www.scopus.com/inward/record.url?eid=2-s2.0-84889653954&partnerID=40&md5=474c31dfdeb912ae22be7950addacc14"
Case report	SCOPUS	Changes in singing performance and fMRI activation following right temporal lobe surgery,"http://www.scopus.com/inward/record.url?eid=2-s2.0-84884819935&partnerID=40&md5=145adf7a5a4d69621cfcb645f3747e44"	Wilson S.J., Abbott D.F., Tailby C., Gentle E.C., Merrett D.L., Jackson G.D.,2013,"http://www.scopus.com/inward/record.url?eid=2-s2.0-84884819935&partnerID=40&md5=145adf7a5a4d69621cfcb645f3747e44"
Case report	SCOPUS	Neurological toxicity after phenytoin infusion in a pediatric patient with epilepsy: Influence of CYP2C9, CYP2C19 and ABCB1 genetic polymorphisms,"http://www.scopus.com/inward/record.url?eid=2-s2.0-84881186816&partnerID=40&md5=8706f2151e3849830fbc78e662757c21"	Dorado P., LÃ³pez-Torres E., PeÃ±as-LledÃ³ E.M., MartÃ­nez-AntÃ³n J., Llerena A.,2013,"http://www.scopus.com/inward/record.url?eid=2-s2.0-84881186816&partnerID=40&md5=8706f2151e3849830fbc78e662757c21"
Case report	SCOPUS	Electroclinical pattern in MECP2 duplication syndrome: Eight new reported cases and review of literature,"http://www.scopus.com/inward/record.url?eid=2-s2.0-84863728009&partnerID=40&md5=c8e80a6221fc0aff25e47e4a01e28c0d"	Vignoli A., Borgatti R., Peron A., Zucca C., Ballarati L., Bonaglia C., Bellini M., Giordano L., Romaniello R., Bedeschi M.F., Epifanio R., Russo S., Caselli R., Giardino D., Darra F., La Briola F., Banderali G., Canevini M.P.,2012,"http://www.scopus.com/inward/record.url?eid=2-s2.0-84863728009&partnerID=40&md5=c8e80a6221fc0aff25e47e4a01e28c0d"
Case report	SCOPUS	A girl with early-onset epileptic encephalopathy associated with microdeletion involving CDKL5,"http://www.scopus.com/inward/record.url?eid=2-s2.0-84859908367&partnerID=40&md5=58116222a07ad81b0a382867c9d1ff4f"	Saitsu H., Osaka H., Nishiyama K., Tsurusaki Y., Doi H., Miyake N., Matsumoto N.,2012,"http://www.scopus.com/inward/record.url?eid=2-s2.0-84859908367&partnerID=40&md5=58116222a07ad81b0a382867c9d1ff4f"
Case report	SCOPUS	A case of hypocalcemia-related epilepsia partialis continua,"http://www.scopus.com/inward/record.url?eid=2-s2.0-80955180173&partnerID=40&md5=8b3ab32ee8b8267be9c076868ada31bb"	Belluzzo M., Monti F., Pizzolato G.,2011,"http://www.scopus.com/inward/record.url?eid=2-s2.0-80955180173&partnerID=40&md5=8b3ab32ee8b8267be9c076868ada31bb"
Case report	SCOPUS	Phenytoin-induced Stevens-Johnson syndrome with negative HLA-B*1502 allele in mainland China: Two cases,"http://www.scopus.com/inward/record.url?eid=2-s2.0-79955685812&partnerID=40&md5=a9046ab04d6c7d361e386e240e9c72af"	Hu F.-Y., Wu X.-T., An D.-M., Yan B., Stefan H., Zhou D.,2011,"http://www.scopus.com/inward/record.url?eid=2-s2.0-79955685812&partnerID=40&md5=a9046ab04d6c7d361e386e240e9c72af"
Case report	SCOPUS	A boy with Asperger's disorder, Crohn's disease and epilepsy,"http://www.scopus.com/inward/record.url?eid=2-s2.0-79551552039&partnerID=40&md5=b219dba37b66a21b3659ea1d8f24b93e"	PalÄevski G., MoÄeniÄ‡ I., Korotaj Z., PerÅ¡iÄ‡ M.,2010,"http://www.scopus.com/inward/record.url?eid=2-s2.0-79551552039&partnerID=40&md5=b219dba37b66a21b3659ea1d8f24b93e"
Case report	SCOPUS	Partial epilepsy with antecedent febrile seizures and seizure aggravation by antiepileptic drugs: Associated with loss of function of Nav1.1,"http://www.scopus.com/inward/record.url?eid=2-s2.0-77955984540&partnerID=40&md5=491e036410cb33296905d21874edef6d"	Liao W.-P., Shi Y.-W., Long Y.-S., Zeng Y., Li T., Yu M.-J., Su T., Deng P., Lei Z.-G., Xu S.-J., Deng W.-Y., Liu X.-R., Sun W.-W., Yi Y.-H., Xu Z.C., Duan S.,2010,"http://www.scopus.com/inward/record.url?eid=2-s2.0-77955984540&partnerID=40&md5=491e036410cb33296905d21874edef6d"
Case report	SCOPUS	Lafora Disease and Congenital Generalized Lipodystrophy: A Case Report,"http://www.scopus.com/inward/record.url?eid=2-s2.0-71649086397&partnerID=40&md5=699635514e9a4b96e7f27ab15525cfab"	Tseng C.-F., Ho C.-S., Chiu N.-C., Lin S.-P., Tzen C.-Y., Wu Y.-H.,2009,"http://www.scopus.com/inward/record.url?eid=2-s2.0-71649086397&partnerID=40&md5=699635514e9a4b96e7f27ab15525cfab"
Case report	SCOPUS	Progressive myoclonus epilepsy with demyelinating peripheral neuropathy and preserved intellect: A novel syndrome,"http://www.scopus.com/inward/record.url?eid=2-s2.0-67650456864&partnerID=40&md5=baf58f79497dde8ef42fd9ba4e6d6f78"	Costello D.J., Chiappa K.H., Siao P.,2009,"http://www.scopus.com/inward/record.url?eid=2-s2.0-67650456864&partnerID=40&md5=baf58f79497dde8ef42fd9ba4e6d6f78"
Case report	SCOPUS	Epileptic seizures and vardenafil [Crise d'Ã©pilepsie et vardenafil],"http://www.scopus.com/inward/record.url?eid=2-s2.0-33646729480&partnerID=40&md5=c3b5f128d7f61fd8c594ee6b4578badc"	Koussa S., Chahine S.H., TohmÃ© A., Riachi M.,2006,"http://www.scopus.com/inward/record.url?eid=2-s2.0-33646729480&partnerID=40&md5=c3b5f128d7f61fd8c594ee6b4578badc"
Case report	SCOPUS	Coexisting muscular dystrophies and epilepsy in children,"http://www.scopus.com/inward/record.url?eid=2-s2.0-33646846248&partnerID=40&md5=734fc3ccbf9f50cb4ec9c5b85b96a13e"	Tsao C.-Y., Mendell J.R.,2006,"http://www.scopus.com/inward/record.url?eid=2-s2.0-33646846248&partnerID=40&md5=734fc3ccbf9f50cb4ec9c5b85b96a13e"
Case report	SCOPUS	A case of extended spectrum GEFS+,"http://www.scopus.com/inward/record.url?eid=2-s2.0-33644797271&partnerID=40&md5=8b1a8c6facae85e0bcf046b1f0391b3e"	Grant A.C., Vazquez B.,2005,"http://www.scopus.com/inward/record.url?eid=2-s2.0-33644797271&partnerID=40&md5=8b1a8c6facae85e0bcf046b1f0391b3e"
Case report	SCOPUS	Epilepsy in three children with Wolf-Hirschhorn syndrome [Padaczka u trojga dzieci z zespoÅ‚em Wolfa-Hirschhorna.],"http://www.scopus.com/inward/record.url?eid=2-s2.0-33646902665&partnerID=40&md5=7e7699f885148fcca52ecf7d65fe4f79"	KaciÅ„ski M., Kostyk E., Kruczek A., Skowronek-BaÅ‚a B.,2005,"http://www.scopus.com/inward/record.url?eid=2-s2.0-33646902665&partnerID=40&md5=7e7699f885148fcca52ecf7d65fe4f79"
Case report	SCOPUS	Zidovudine-associated mitochondriopathy: Three possible observations in Abidjan, CÃ´te d'Ivoire [Mitochondriopathie associÃ©e Ã la zidovudine. A propos de 3 cas possibles Ã Abidjan, CÃ´te d'Ivoire],"http://www.scopus.com/inward/record.url?eid=2-s2.0-10344230941&partnerID=40&md5=b888b68acc4730b8ef8b1d3847cfc224"	Elenga N., Msellati P., Fassinou P., Viho I., Dabis F.,2004,"http://www.scopus.com/inward/record.url?eid=2-s2.0-10344230941&partnerID=40&md5=b888b68acc4730b8ef8b1d3847cfc224"
Case report	SCOPUS	Visual disturbances representing occipital lobe epilepsy in patients with cerebral calcifications and coeliac disease: A case series,"http://www.scopus.com/inward/record.url?eid=2-s2.0-7244231087&partnerID=40&md5=f06884359de21e986961fef14988e0e7"	Pfaender M., D'Souza W.J., Trost N., Litewka L., Paine M., Cook M.,2004,"http://www.scopus.com/inward/record.url?eid=2-s2.0-7244231087&partnerID=40&md5=f06884359de21e986961fef14988e0e7"
Case report	SCOPUS	Generalized epilepsy with febrile seizures plus and severe myoclonic epilepsy in infancy: A case report of two Italian families,"http://www.scopus.com/inward/record.url?eid=2-s2.0-0035039835&partnerID=40&md5=012fcaaf8d14ba6bf3464569e1018ad3"	Veggiotti P., Cardinali S., Montalenti E., Gatti A., Lanzi G.,2001,"http://www.scopus.com/inward/record.url?eid=2-s2.0-0035039835&partnerID=40&md5=012fcaaf8d14ba6bf3464569e1018ad3"
Case report	SCOPUS	Generalized tonic-clonic seizure induced by propofol in a patient with epilepsy,"http://www.scopus.com/inward/record.url?eid=2-s2.0-0035106152&partnerID=40&md5=5c0bca5cffb59d46b73a7a2d51370a29"	Iwasaki F., Mimura M., Yamazaki Y., Hazama K., Sato Y., Namiki A.,2001,"http://www.scopus.com/inward/record.url?eid=2-s2.0-0035106152&partnerID=40&md5=5c0bca5cffb59d46b73a7a2d51370a29"
Case report	SCOPUS	Childhood epilepsy and schizophrenia: Clinical and EEC features during follow-up of two patients,"http://www.scopus.com/inward/record.url?eid=2-s2.0-33746332998&partnerID=40&md5=e540647e84b59ae2a7efd31a83f78c76"	Radice L., Marino C., Nobile M., Carbonara C., Zucca C.,1999,"http://www.scopus.com/inward/record.url?eid=2-s2.0-33746332998&partnerID=40&md5=e540647e84b59ae2a7efd31a83f78c76"
Case report	SCOPUS	Digoxin - A model for hypothalamic regulation of neuronal transmission, endocrine function, immunity and cytodifferentiation,"http://www.scopus.com/inward/record.url?eid=2-s2.0-0032412667&partnerID=40&md5=f8be8822c1e385713acd99bad0482d2a"	Kurup R.A., Augustine J., Kurup P.A.,1998,"http://www.scopus.com/inward/record.url?eid=2-s2.0-0032412667&partnerID=40&md5=f8be8822c1e385713acd99bad0482d2a"
Case report	SCOPUS	A case of alternating hemiplegia of childhood with cerebellar atrophy,"http://www.scopus.com/inward/record.url?eid=2-s2.0-0031847193&partnerID=40&md5=d7197a47f7d901147faa3904f6fac09e"	Saito Y., Sakuragawa N., Sasaki M., Sugai K., Hashimoto T.,1998,"http://www.scopus.com/inward/record.url?eid=2-s2.0-0031847193&partnerID=40&md5=d7197a47f7d901147faa3904f6fac09e"
Case report	SCOPUS	Polycystic ovaries and hyperandrogenism in women taking valproate for epilepsy,"http://www.scopus.com/inward/record.url?eid=2-s2.0-0027374272&partnerID=40&md5=782ba9ddc55b96d38bf3c4fdab43470e"	IsojÃ¤rvi J.I.T., Laatikainen T.J., Pakarinen A.J., Juntunen K.T.S., MyllylÃ¤ V.V.,1993,"http://www.scopus.com/inward/record.url?eid=2-s2.0-0027374272&partnerID=40&md5=782ba9ddc55b96d38bf3c4fdab43470e"
Case report	SCOPUS	Self-induced Photosensitive Absence Seizures With Ictal Pleasure,"http://www.scopus.com/inward/record.url?eid=2-s2.0-0022623791&partnerID=40&md5=6167291f49c26b4df3a6bf0920425c0c"	Faught E., Falgout J., Nidiffer F.D., Dreifuss F.E.,1986,"http://www.scopus.com/inward/record.url?eid=2-s2.0-0022623791&partnerID=40&md5=6167291f49c26b4df3a6bf0920425c0c"
Case report	SCOPUS	Acquired aphasia with epilepsy in children. Report of 3 cases with a review of literature [APHASIE ACQUISE DE L'ENFANT AVEC EPILEPSIE. TROIS OBSERVATIONS ET REVUE DE LA LITTERATURE],"http://www.scopus.com/inward/record.url?eid=2-s2.0-0019501147&partnerID=40&md5=3abf3c93d92d95b3f6a509b65a6a0e89"	Toso V., Moschini M., Gagnin G., Antoni D.,1981,"http://www.scopus.com/inward/record.url?eid=2-s2.0-0019501147&partnerID=40&md5=3abf3c93d92d95b3f6a509b65a6a0e89"
Case report	SCOPUS	Myoclonus epilepsy associated with ragged-red fibres (mitochondrial abnormalities): Disease entity or a syndrome?. Light- and electron-microscopic studies of two cases and review of literature,"http://www.scopus.com/inward/record.url?eid=2-s2.0-0018885541&partnerID=40&md5=20d9ef41ff85ce362dffa51fc705c2e7"	Fukuhara N., Tokiguchi S., Shirakawa K., Tsubaki T.,1980,"http://www.scopus.com/inward/record.url?eid=2-s2.0-0018885541&partnerID=40&md5=20d9ef41ff85ce362dffa51fc705c2e7"
Case report	SCOPUS	A generalized epileptiform convulsion after intra-amniotic prostaglandin with intravenous oxytocin infusion. A case report,"http://www.scopus.com/inward/record.url?eid=2-s2.0-0018094178&partnerID=40&md5=76683eb1fdff2ecae5256eeffa61ccf0"	Kaplan E.,1978,"http://www.scopus.com/inward/record.url?eid=2-s2.0-0018094178&partnerID=40&md5=76683eb1fdff2ecae5256eeffa61ccf0"
Case report	SCOPUS	Absence status in a patient with hypocalcemia,"http://www.scopus.com/inward/record.url?eid=2-s2.0-0017706973&partnerID=40&md5=2fbdc08061a282b6ea8760ff94188d52"	Vignaendra V., Frank A.O., Lim C.L.,1977,"http://www.scopus.com/inward/record.url?eid=2-s2.0-0017706973&partnerID=40&md5=2fbdc08061a282b6ea8760ff94188d52"
Case report	SCOPUS	Lightning Injury: Management of a Case With Ten-Day Survival,"http://www.scopus.com/inward/record.url?eid=2-s2.0-0017684242&partnerID=40&md5=d00ea3147f7a22c8eedde46fa46907e1"	Kravitz H., Wasserman M.J., Valaitis J., Anzinger R.E., Naidu S.H.,1977,"http://www.scopus.com/inward/record.url?eid=2-s2.0-0017684242&partnerID=40&md5=d00ea3147f7a22c8eedde46fa46907e1"
Case report	SCOPUS	A case with adult-onset familial myoclonic epilepsy - A variant of BAFME or dominantly inherited JME,"http://www.scopus.com/inward/record.url?eid=2-s2.0-34548842473&partnerID=40&md5=be0c22204028dd692022f7b592349d69"	Tadokoro Y., Oshima T., Kanemoto K.,2007,"http://www.scopus.com/inward/record.url?eid=2-s2.0-34548842473&partnerID=40&md5=be0c22204028dd692022f7b592349d69"
Case report	SCOPUS	Fatal coma in a young adult due to late-onset urea cycle deficiency presenting with a prolonged seizure: A case report,"http://www.scopus.com/inward/record.url?eid=2-s2.0-84947914016&partnerID=40&md5=6c868d74d8af59f873376b01f9e6f863"	Alameri M., Shakra M., Alsaadi T.,2015,"http://www.scopus.com/inward/record.url?eid=2-s2.0-84947914016&partnerID=40&md5=6c868d74d8af59f873376b01f9e6f863"
Case report	SCOPUS	Chronic neuronopathic type of gaucherâ€™s disease with progressive myoclonic epilepsy in the absence of visceromegaly and bone involvement,"http://www.scopus.com/inward/record.url?eid=2-s2.0-84908397592&partnerID=40&md5=bac6a2680cabe8e8a5f789f1f76bdf82"	Botross N.P., Riad A.A., Viswanathan S., Nordin R.B., Lock H.N.,2014,"http://www.scopus.com/inward/record.url?eid=2-s2.0-84908397592&partnerID=40&md5=bac6a2680cabe8e8a5f789f1f76bdf82"
Case report	SCOPUS	Kounis syndrome secondary to amoxicillin use in an asthmatic patient,"http://www.scopus.com/inward/record.url?eid=2-s2.0-79960554671&partnerID=40&md5=e09c192c7ccfd58e8630405db3a9a719"	Viana-Tejedor A., Espinosa M.A., Cuesta J., NÃºÃ±ez A., Bueno H., FernÃ¡ndez-AvilÃ©s F.,2011,"http://www.scopus.com/inward/record.url?eid=2-s2.0-79960554671&partnerID=40&md5=e09c192c7ccfd58e8630405db3a9a719"
Case report	SCOPUS	Glycogen-rich pleomorphic xanthoastrocytoma with clear-cell features: Confirmatory report of a rare variant with implications for differential diagnosis,"http://www.scopus.com/inward/record.url?eid=2-s2.0-79955136971&partnerID=40&md5=8378ea204f0680f61fe68d4d605676bf"	Vajtai I., Stibal A., von Gunten M., Kappeler A., Vassella E., Frank S.,2011,"http://www.scopus.com/inward/record.url?eid=2-s2.0-79955136971&partnerID=40&md5=8378ea204f0680f61fe68d4d605676bf"
Case report	SCOPUS	Unilateral continuous subclinical paroxysmal activity: An unusual finding in a patient with recurrent absence status,"http://www.scopus.com/inward/record.url?eid=2-s2.0-79952473013&partnerID=40&md5=97213f09493a7339c1d5e5efc8fa3759"	Velizarova R., Genton P.,2010,"http://www.scopus.com/inward/record.url?eid=2-s2.0-79952473013&partnerID=40&md5=97213f09493a7339c1d5e5efc8fa3759"
Case report	SCOPUS	Epileptic spasms without hypsarrhythmia. A new case report and review of the literature [Espasmos epilÃ©pticos sin hipsarritmia. AportaciÃ³n de un nuevo caso y revisiÃ³n de la bibliografÃ­a],"http://www.scopus.com/inward/record.url?eid=2-s2.0-78649806168&partnerID=40&md5=c7103bc317644ea49e7c21497fcd5acd"	Navas-SÃ¡nchez P., MartÃ­nez-AntÃ³n J., Bauzano-Poley E.,2010,"http://www.scopus.com/inward/record.url?eid=2-s2.0-78649806168&partnerID=40&md5=c7103bc317644ea49e7c21497fcd5acd"
Case report	SCOPUS	Focal reading epilepsy-a rare variant of reading epilepsy: A case report,"http://www.scopus.com/inward/record.url?eid=2-s2.0-78349263494&partnerID=40&md5=6f63f1acf393722d529e6cf1cda84982"	Osei-Lah A.D., Casadei A., Richardson M.P., Alarcon G.,2010,"http://www.scopus.com/inward/record.url?eid=2-s2.0-78349263494&partnerID=40&md5=6f63f1acf393722d529e6cf1cda84982"
Case report	SCOPUS	4.45Â Mb microduplication in chromosome band 14q12 including FOXG1 in a girl with refractory epilepsy and intellectual impairment,"http://www.scopus.com/inward/record.url?eid=2-s2.0-70350621757&partnerID=40&md5=ff0895d26a1a59c5d4498d361cd105a5"	Yeung A., Bruno D., Scheffer I.E., Carranza D., Burgess T., Slater H.R., Amor D.J.,2009,"http://www.scopus.com/inward/record.url?eid=2-s2.0-70350621757&partnerID=40&md5=ff0895d26a1a59c5d4498d361cd105a5"
Case report	SCOPUS	Deadly vasospasm,"http://www.scopus.com/inward/record.url?eid=2-s2.0-70350009649&partnerID=40&md5=348ab1bc3a3c8ffb68e8dd9ed00d1be0"	Eijking D.P.H., Reichert C.L.A., Wagenvoort A.M., Van Geel B.M., Toornvliet A.C., Honing M.L.H.,2009,"http://www.scopus.com/inward/record.url?eid=2-s2.0-70350009649&partnerID=40&md5=348ab1bc3a3c8ffb68e8dd9ed00d1be0"
Case report	SCOPUS	Wicket spikes misinterpreted as focal abnormalities in idiopathic generalized epilepsy with prescription of carbamazepine leading to paradoxical aggravation,"http://www.scopus.com/inward/record.url?eid=2-s2.0-69249114692&partnerID=40&md5=b665561a8c8c6c0f83e69df8e76345d3"	Crespel A., Velizarova R., Genton P., Coubes P., GÃ©lisse P.,2009,"http://www.scopus.com/inward/record.url?eid=2-s2.0-69249114692&partnerID=40&md5=b665561a8c8c6c0f83e69df8e76345d3"
Case report	SCOPUS	Seizures and electroencephalographic findings in CDKL5 mutations: Case report and review,"http://www.scopus.com/inward/record.url?eid=2-s2.0-33847135662&partnerID=40&md5=1400c39ec3966d6e90dddc85d65965be"	Grosso S., Brogna A., Bazzotti S., Renieri A., Morgese G., Balestri P.,2007,"http://www.scopus.com/inward/record.url?eid=2-s2.0-33847135662&partnerID=40&md5=1400c39ec3966d6e90dddc85d65965be"
Case report	SCOPUS	Generalised paroxysmal fast activity (GPFA) is not always a sign of malignant epileptic encephalopathy,"http://www.scopus.com/inward/record.url?eid=2-s2.0-2342551592&partnerID=40&md5=52c1d5ae8f012a70f91bad48cf248c76"	HalÃ¡sz P., Janszky J., Barcs G., Szucs A.,2004,"http://www.scopus.com/inward/record.url?eid=2-s2.0-2342551592&partnerID=40&md5=52c1d5ae8f012a70f91bad48cf248c76"
Case report	SCOPUS	Creutzfeldt-Jakob disease, Heidenhain variant: Case report with MRI (DWI) findings [DoenÃ§a de Creutzfeldt-Jakob forma heidenhain: Relato de caso com achados de ressonÃ¢ncia magnÃ©tica e DWI],"http://www.scopus.com/inward/record.url?eid=2-s2.0-2642515720&partnerID=40&md5=f99084a832f36a2618300e5bdd0d2a3c"	Arruda W.O., Bordignon K.C., Milano J.B., Ramina R.,2004,"http://www.scopus.com/inward/record.url?eid=2-s2.0-2642515720&partnerID=40&md5=f99084a832f36a2618300e5bdd0d2a3c"
Case report	SCOPUS	Ceroid lipofuscinosis CNL6 with progressive myoclonic epilepsy. A case responder to Levetiracetam [Un caso di ceroidolipofuscinosi CNL6 con epilessia mioclonica progressiva sensibile a Levetiracetam],"http://www.scopus.com/inward/record.url?eid=2-s2.0-1242317624&partnerID=40&md5=8ee8a557a665c5e5fcabc0ca364d7cf4"	Pezzani M., Caffi L., Quadri S., Ubiali E., Agostinis C.,2003,"http://www.scopus.com/inward/record.url?eid=2-s2.0-1242317624&partnerID=40&md5=8ee8a557a665c5e5fcabc0ca364d7cf4"
Case report	SCOPUS	Ectopic white matter neurons, a developmental abnormality that may be caused by the PSEN1 S169L mutation in a case of familial AD with myoclonus and seizures,"http://www.scopus.com/inward/record.url?eid=2-s2.0-0035208657&partnerID=40&md5=d8440f4ac0b6b4adf8690f17c6a94abb"	Takao M., Ghetti B., Murrell J.R., Unverzagt F.W., Giaccone G., Tagliavini F., Bugiani O., Piccardo P., Hulette C.M., Crain B.J., Farlow M.R., Heyman A.,2001,"http://www.scopus.com/inward/record.url?eid=2-s2.0-0035208657&partnerID=40&md5=d8440f4ac0b6b4adf8690f17c6a94abb"
Case report	SCOPUS	Dysembryoplastic neuroepithelial tumor. A benign tumoral cause of partial epilepsy in young people [TUMEURS DYSEMBRYOPLASIQUES NEUROEPITHELIALES],"http://www.scopus.com/inward/record.url?eid=2-s2.0-0029764549&partnerID=40&md5=ee57cd15c62cf59cb9a56c53b1bfde69"	Lemesle M., Borsotti J.P., Justrabo E., Giroud M., Dumas R.,1996,"http://www.scopus.com/inward/record.url?eid=2-s2.0-0029764549&partnerID=40&md5=ee57cd15c62cf59cb9a56c53b1bfde69"
Case report	SCOPUS	Unilateral porencephalic cyst presenting as infantile spasms: a case report.,"http://www.scopus.com/inward/record.url?eid=2-s2.0-0029249279&partnerID=40&md5=f031e53a0d3ef4c16c0d4e081c46d46b"	Ou S.F., Chi C.S., Shian W.J., Mak S.C., Wong T.T.,1995,"http://www.scopus.com/inward/record.url?eid=2-s2.0-0029249279&partnerID=40&md5=f031e53a0d3ef4c16c0d4e081c46d46b"
Case report	SCOPUS	Alpha-N-acetylgalactosaminidase deficiency with mild clinical manifestations and difficult biochemical diagnosis,"http://www.scopus.com/inward/record.url?eid=2-s2.0-0027931556&partnerID=40&md5=58af2a1478a8ab00e47d2a723b5031e4"	de Jong J., van den Berg C., Wijburg H., Willemsen R., van Diggelen O., Schindler D., Hoevenaars F., Wevers R.,1994,"http://www.scopus.com/inward/record.url?eid=2-s2.0-0027931556&partnerID=40&md5=58af2a1478a8ab00e47d2a723b5031e4"
Case report	SCOPUS	A post-ictal variant of Capgras' syndrome in a patient with a frontal meningioma. A case report,"http://www.scopus.com/inward/record.url?eid=2-s2.0-0025955631&partnerID=40&md5=68a2f0db67a95c196d2bcb5488642dbb"	Kim E.,1991,"http://www.scopus.com/inward/record.url?eid=2-s2.0-0025955631&partnerID=40&md5=68a2f0db67a95c196d2bcb5488642dbb"
Case report	SCOPUS	A variant of the syndrome Epilepsia partialis continua in a child with hypoplasia of the internal carotid artery,"http://www.scopus.com/inward/record.url?eid=2-s2.0-0026294709&partnerID=40&md5=786b81392cdb5027324b5991fd50ad8b"	Belopitova L., Bozhinova V., Khadzhidekov V.,1991,"http://www.scopus.com/inward/record.url?eid=2-s2.0-0026294709&partnerID=40&md5=786b81392cdb5027324b5991fd50ad8b"
Case report	SCOPUS	Sphingomyelin storage in a patient with myoclonus epilepsy as a main clinical symptom. A variant in Niemann-Pick disease type C?,"http://www.scopus.com/inward/record.url?eid=2-s2.0-0018398495&partnerID=40&md5=7553d4bc79d948ad0729624445237c84"	Kunishita T., Taketomi T.,1979,"http://www.scopus.com/inward/record.url?eid=2-s2.0-0018398495&partnerID=40&md5=7553d4bc79d948ad0729624445237c84"
Case report	GOOGLE SCHOLAR	Whole-genome sequencing in a patient with Charcot–Marie–Tooth neuropathy. New England Journal of Medicine 362, 1181–1191 (2010).
Case report	GOOGLE SCHOLAR	A 1.36-MEGABASE DELETION IN CHROMOSOME 18Q21. 32 INCLUDING GRP IN A PATIENT WITH EPILEPSY, BORDERLINE IN℡LECTUAL DISABILITY, AND MULTIPLE CEREBRAL CAVERNOUS MALFORMATIONS. Journal of Biochemistry and Molecular Biology in the Post Genomic Era 2, 135 (2012).
Case report	GOOGLE SCHOLAR	Pharmacogenetic evaluation of ABCB1, Cyp2C9, Cyp2C19 and methylene tetrahydrofolate reductase polymorphisms in teratogenicity of anti-epileptic drugs in women with epilepsy. Annals of Indian Academy of Neurology 17, 259 (2014).
Case report	GOOGLE SCHOLAR	A case of cohesinopathy with a novel de-novo SMC1A splice site mutation. Clinical dysmorphology 22, 143–145 (2013).
Case report	GOOGLE SCHOLAR	A functional null mutation of SCN1B in a patient with Dravet syndrome. The Journal of Neuroscience 29, 10764–10778 (2009).
Case report	GOOGLE SCHOLAR	Case Report: Compound heterozygous nonsense mutations in TRMT10A are associated with microcephaly, delayed development, and periventricular white matter hyperintensities. F1000Research 4, (2015).
Case report	GOOGLE SCHOLAR	Haploinsufficiency of SOX5, a member of the SOX (SRY-related HMG-box) family of transcription factors is a cause of intellectual disability. European journal of medical genetics 56, 108–113 (2013).
Case report	GOOGLE SCHOLAR	Leber’s Congenital Amaurosis as the Retinal Degenerative Phenotype in Thiamine Responsive Megaloblastic Anemia: A Case Report. Ophthalmic genetics 35, 119–124 (2014).
No acess	PUBMED	A study of the association between Japanese juvenile myoclonic epilepsy patients and HLA class II antigens.,"/pubmed/8612178","Yamamoto S, Yamamoto J, Kotani K, Shimizu A.","Psychiatry Clin Neurosci. 1995 Jun	49(3):S286-8. No abstract available. ","Psychiatry Clin Neurosci. 1995","PubMed","citation","PMID:8612178","pubmed","8612178","create date:1995/06/01 | first author:Yamamoto S",
No acess	PUBMED	Hypsarrhythmia, spike and wave variants and petit mal status in childhood.,"/pubmed/4188821","Kruse R.","Electroencephalogr Clin Neurophysiol. 1969 Dec	27(6):625-6. No abstract available. ","Electroencephalogr Clin Neurophysiol. 1969","PubMed","citation","PMID:4188821","pubmed","4188821","create date:1969/12/01 | first author:Kruse R",
No acess	GOOGLE SCHOLAR	周雪崖 & 张学工. 基于拷贝数变异的遗传关联研究. 科学通报 6, 003 (2011).
No acess	GOOGLE SCHOLAR	邓亚萍. 15 号染色体相关性癫痫综合征诊疗进展. 临床儿科杂志 33, 1073 (2015).
Non genetic association studies	GOOGLE SCHOLAR	Contribution of GABRG2 Polymorphisms to Risk of Epilepsy and Febrile Seizure: a Multicenter Cohort Study and Meta-analysis. Molecular neurobiology 1–11 (2015).
Non genetic association studies	EPIGAD	Genetic association analysis of KCNQ3 and juvenile myoclonic epilepsy in a South Indian population.	Vijai	2003
Non genetic association studies	PUBMED	Deletion of the SCN gene cluster on 2q24.4 is associated with severe epilepsy: an array-based genotype-phenotype correlation and a comprehensive review of previously published cases.,"/pubmed/18539002","Davidsson J, Collin A, Olsson ME, Lundgren J, Soller M.","Epilepsy Res. 2008 Sep	81(1):69-79. doi: 10.1016/j.eplepsyres.2008.04.018. Epub 2008 Jun 9.","Epilepsy Res. 2008","PubMed","citation","PMID:18539002","pubmed","18539002","create date:2008/06/10 | first author:Davidsson J",
Non genetic association studies	PUBMED	Absence of GABRA1 Ala322Asp mutation in juvenile myoclonic epilepsy families from India.,"/pubmed/14631097","Kapoor A, Vijai J, Ravishankar HM, Satishchandra P, Radhakrishnan K, Anand A.","J Genet. 2003 Apr-Aug	82(1-2):17-21.","J Genet. 2003","PubMed","citation","PMID:14631097","pubmed","14631097","create date:2003/11/25 | first author:Kapoor A",
Non genetic association studies	PUBMED	Reproducibility and complications in gene searches: linkage on chromosome 6, heterogeneity, association, and maternal inheritance in juvenile myoclonic epilepsy.,"/pubmed/10677311","Greenberg DA, Durner M, Keddache M, Shinnar S, Resor SR, Moshe SL, Rosenbaum D, Cohen J, Harden C, Kang H, Wallace S, Luciano D, Ballaban-Gil K, Tomasini L, Zhou G, Klotz I, Dicker E.","Am J Hum Genet. 2000 Feb	66(2):508-16.","Am J Hum Genet. 2000","PubMed","citation","PMID:10677311 | PMCID:PMC1288104","pubmed","10677311","create date:2000/03/21 | first author:Greenberg DA",
Non genetic association studies	PUBMED	Sodium channel alpha1-subunit mutations in severe myoclonic epilepsy of infancy and infantile spasms.,"/pubmed/14504318","Wallace RH, Hodgson BL, Grinton BE, Gardiner RM, Robinson R, Rodriguez-Casero V, Sadleir L, Morgan J, Harkin LA, Dibbens LM, Yamamoto T, Andermann E, Mulley JC, Berkovic SF, Scheffer IE.","Neurology. 2003 Sep 23	61(6):765-9.","Neurology. 2003","PubMed","citation","PMID:14504318","pubmed","14504318","create date:2003/09/25 | first author:Wallace RH",
Non genetic association studies	PUBMED	Polymorphism analysis of JRK/JH8, the human homologue of mouse jerky, and description of a rare mutation in a case of CAE evolving to JME.,"/pubmed/11463517","Moore T, Hecquet S, McLellann A, Ville D, Grid D, Picard F, Moulard B, Asherson P, Makoff AJ, McCormick D, Nashef L, Froguel P, Arzimanoglou A, LeGuern E, Bailleul B.","Epilepsy Res. 2001 Aug	46(2):157-67.","Epilepsy Res. 2001","PubMed","citation","PMID:11463517","pubmed","11463517","create date:2001/07/21 | first author:Moore T",
Non genetic association studies	PUBMED	Replication analysis of a putative susceptibility locus (EGI) for idiopathic generalized epilepsy on chromosome 8q24.,"/pubmed/9670899","Sander T, Kretz R, Schulz H, Sailer U, Bauer G, Scaramelli A, Epplen JT, Riess O, Janz D.","Epilepsia. 1998 Jul	39(7):715-20.","Epilepsia. 1998","PubMed","citation","PMID:9670899","pubmed","9670899","create date:1998/07/22 | first author:Sander T",
Non genetic association studies	PUBMED	The gene encoding the alpha1A-voltage-dependent calcium channel (CACN1A4) is not a candidate for causing common subtypes of idiopathic generalized epilepsy.,"/pubmed/9477143","Sander T, Peters C, Janz D, Bianchi A, Bauer G, Wienker TF, Hildmann T, Epplen JT, Riess O.","Epilepsy Res. 1998 Jan	29(2):115-22.","Epilepsy Res. 1998","PubMed","citation","PMID:9477143","pubmed","9477143","create date:1998/02/26 | first author:Sander T",
Non genetic association studies	PUBMED	Comprehensive analysis of candidate genes for photosensitivity using a complementary bioinformatic and experimental approach.,"/pubmed/21883175","von Spiczak S, Finsterwalder K, Muhle H, Franke A, Schilhabel M, Stephani U, Helbig I.","Epilepsia. 2011 Oct	52(10):e143-7. doi: 10.1111/j.1528-1167.2011.03197.x. Epub 2011 Aug 29.","Epilepsia. 2011","PubMed","citation","PMID:21883175","pubmed","21883175","create date:2011/09/03 | first author:von Spiczak S",
Non genetic association studies	PUBMED	Screening of GABRB3 in French-Canadian families with idiopathic generalized epilepsy.,"/pubmed/20550555","Lachance-Touchette P, Martin C, Poulin C, Gravel M, Carmant L, Cossette P.","Epilepsia. 2010 Sep	51(9):1894-7. doi: 10.1111/j.1528-1167.2010.02642.x.","Epilepsia. 2010","PubMed","citation","PMID:20550555","pubmed","20550555","create date:2010/06/17 | first author:Lachance-Touchette P",
Non genetic association studies	PUBMED	Allelic association of a truncation mutation of the KCNMB3 gene with idiopathic generalized epilepsy.,"/pubmed/16958040","Lorenz S, Heils A, Kasper JM, Sander T.","Am J Med Genet B Neuropsychiatr Genet. 2007 Jan 5	144B(1):10-3.","Am J Med Genet B Neuropsychiatr Genet. 2007","PubMed","citation","PMID:16958040","pubmed","16958040","create date:2006/09/08 | first author:Lorenz S",
Non genetic association studies	PUBMED	16p11.2 600 kb Duplications confer risk for typical and atypical Rolandic epilepsy.,"/pubmed/24939913","Reinthaler EM, Lal D, Lebon S, Hildebrand MS, Dahl HH, Regan BM, Feucht M, SteinbÃ¶ck H, Neophytou B, Ronen GM, Roche L, Gruber-Sedlmayr U, Geldner J, Haberlandt E, Hoffmann P, Herms S, Gieger C, Waldenberger M, Franke A, Wittig M, Schoch S, Becker AJ, et al.","Hum Mol Genet. 2014 Nov 15	23(22):6069-80. doi: 10.1093/hmg/ddu306. Epub 2014 Jun 16.","Hum Mol Genet. 2014","PubMed","citation","PMID:24939913","pubmed","24939913","create date:2014/06/19 | first author:Reinthaler EM",
Non genetic association studies	PUBMED	Clinical spectrum of SCN2A mutations expanding to Ohtahara syndrome.,"/pubmed/23935176","Nakamura K, Kato M, Osaka H, Yamashita S, Nakagawa E, Haginoya K, Tohyama J, Okuda M, Wada T, Shimakawa S, Imai K, Takeshita S, Ishiwata H, Lev D, Lerman-Sagie T, Cervantes-BarragÃ¡n DE, Villarroel CE, Ohfu M, Writzl K, Gnidovec Strazisar B, Hirabayashi S, Chitayat D, et al.","Neurology. 2013 Sep 10	81(11):992-8. doi: 10.1212/WNL.0b013e3182a43e57. Epub 2013 Aug 9.","Neurology. 2013","PubMed","citation","PMID:23935176","pubmed","23935176","create date:2013/08/13 | first author:Nakamura K",
Non genetic association studies	PUBMED	Recurrent mutations in the CDKL5 gene: genotype-phenotype relationships.,"/pubmed/22678952","Bahi-Buisson N, Villeneuve N, Caietta E, Jacquette A, Maurey H, Matthijs G, Van Esch H, Delahaye A, Moncla A, Milh M, Zufferey F, Diebold B, Bienvenu T.","Am J Med Genet A. 2012 Jul	158A(7):1612-9. doi: 10.1002/ajmg.a.35401. Epub 2012 Jun 7.","Am J Med Genet A. 2012","PubMed","citation","PMID:22678952","pubmed","22678952","create date:2012/06/09 | first author:Bahi-Buisson N",
Non genetic association studies	PUBMED	Acute encephalopathy in children with Dravet syndrome.,"/pubmed/22092154","Okumura A, Uematsu M, Imataka G, Tanaka M, Okanishi T, Kubota T, Sudo A, Tohyama J, Tsuji M, Ohmori I, Naiki M, Hiraiwa-Sofue A, Sato H, Saitoh S, Shimizu T.","Epilepsia. 2012 Jan	53(1):79-86. doi: 10.1111/j.1528-1167.2011.03311.x. Epub 2011 Nov 16.","Epilepsia. 2012","PubMed","citation","PMID:22092154","pubmed","22092154","create date:2011/11/19 | first author:Okumura A",
Non genetic association studies	PUBMED	Copy number variants and infantile spasms: evidence for abnormalities in ventral forebrain development and pathways of synaptic function.,"/pubmed/21694734","Paciorkowski AR, Thio LL, Rosenfeld JA, Gajecka M, Gurnett CA, Kulkarni S, Chung WK, Marsh ED, Gentile M, Reggin JD, Wheless JW, Balasubramanian S, Kumar R, Christian SL, Marini C, Guerrini R, Maltsev N, Shaffer LG, Dobyns WB.","Eur J Hum Ge…	19(12):1238-45. doi: 10.1038/ejhg.2011.121. Epub 2011 Jun 22.","Eur J Hum Genet. 2011","PubMed","citation","PMID:21694734 | PMCID:PMC3230360","pubmed","21694734","create date:2011/06/23 | first author:Paciorkowski AR",
Non genetic association studies	PUBMED	The first genome-wide scan in a tunisian family with generalized epilepsy with febrile seizure plus (GEFS+).,"/pubmed/20382841","Fendri-Kriaa N, Louhichi N, Mkaouar-Rebai E, Chabchoub G, Kammoun F, Salem IH, Rebai A, Triki C, Fakhfakh F.","J Child Neurol. 2010 Nov	25(11):1362-8. doi: 10.1177/0883073810365739. Epub 2010 Apr 9.","J Child Neurol. 2010","PubMed","citation","PMID:20382841","pubmed","20382841","create date:2010/04/13 | first author:Fendri-Kriaa N",
Non genetic association studies	PUBMED	A novel locus for generalized epilepsy with febrile seizures plus in French families.,"/pubmed/18625863","Baulac S, Gourfinkel-An I, Couarch P, Depienne C, Kaminska A, Dulac O, Baulac M, LeGuern E, Nabbout R.","Arch Neurol. 2008 Jul	65(7):943-51. doi: 10.1001/archneur.65.7.943.","Arch Neurol. 2008","PubMed","citation","PMID:18625863","pubmed","18625863","create date:2008/07/16 | first author:Baulac S",
Non genetic association studies	PUBMED	A novel susceptibility locus at 2p24 for generalised epilepsy with febrile seizures plus.,"/pubmed/15827091","Audenaert D, Claes L, Claeys KG, Deprez L, Van Dyck T, Goossens D, Del-Favero J, Van Paesschen W, Van Broeckhoven C, De Jonghe P.","J Med Genet. 2005 Dec	42(12):947-52. Epub 2005 Apr 12.","J Med Genet. 2005","PubMed","citation","PMID:15827091 | PMCID:PMC1735961","pubmed","15827091","create date:2005/04/14 | first author:Audenaert D",
Non genetic association studies	PUBMED	Analysis of haplotype-based haplotype relative risk and transmission disequilibrium test in childhood absence epilepsy].,"/pubmed/14733810","Ge X, Wang ZP, Zhang YF, Shao XH, Bao KR.","Zhonghua Er Ke Za Zhi. 2003 Sep	41(9):675-9. Chinese. ","Zhonghua Er Ke Za Zhi. 2003","PubMed","citation","PMID:14733810","pubmed","14733810","create date:2004/01/22 | first author:Ge X",
Non genetic association studies	PUBMED	Association analysis of childhood absence epilepsy by microsatellite DNA].,"/pubmed/12194792","Lu J, Chen Y, Pan H, Zhang Y, Jiang Y, Di W, Shen Y, Xu K, Wu H, Wu X.","Zhonghua Yi Xue Za Zhi. 2002 Aug 10	82(15):1029-32. Chinese. ","Zhonghua Yi Xue Za Zhi. 2002","PubMed","citation","PMID:12194792","pubmed","12194792","create date:2002/08/27 | first author:Lu J",
Non genetic association studies	PUBMED	Contribution of the MHC class II antigens to the etiology of infantile spasm in Mexican Mestizos.,"/pubmed/11240591","Suastegui RA, De La Rosa G, Carranza JM, Gonzalez-Astiazaran A, Gorodezky C.","Epilepsia. 2001 Feb	42(2):210-5.","Epilepsia. 2001","PubMed","citation","PMID:11240591","pubmed","11240591","create date:2001/03/10 | first author:Suastegui RA",
Non genetic association studies	PUBMED	Possible association between childhood absence epilepsy and the gene encoding GABRB3.,"/pubmed/10509183","Feucht M, Fuchs K, Pichlbauer E, Hornik K, Scharfetter J, Goessler R, FÃ¼reder T, Cvetkovic N, Sieghart W, Kasper S, Aschauer H.","Biol Psychiatry. 1999 Oct 1	46(7):997-1002.","Biol Psychiatry. 1999","PubMed","citation","PMID:10509183","pubmed","10509183","create date:1999/10/06 | first author:Feucht M",
Non genetic association studies	PUBMED	Predictive value of EFHC1 variants for the long-term seizure outcome in juvenile myoclonic epilepsy.,"/pubmed/25625532","von Podewils F, Kowoll V, Schroeder W, Geithner J, Wang ZI, Gaida B, Bombach P, Kessler C, Felbor U, Runge U.","Epilepsy Behav. 2015 Mar	44:61-6. doi: 10.1016/j.yebeh.2014.12.016. Epub 2015 Jan 24.","Epilepsy Behav. 2015","PubMed","citation","PMID:25625532","pubmed","25625532","create date:2015/01/28 | first author:von Podewils F",
Non genetic association studies	PUBMED	A homozygous mutation in KCTD7 links neuronal ceroid lipofuscinosis to the ubiquitin-proteasome system.,"/pubmed/22748208","Staropoli JF, Karaa A, Lim ET, Kirby A, Elbalalesy N, Romansky SG, Leydiker KB, Coppel SH, Barone R, Xin W, MacDonald ME, Abdenur JE, Daly MJ, Sims KB, Cotman SL.","Am J Hum Genet. 2012 Jul 13	91(1):202-8. doi: 10.1016/j.ajhg.2012.05.023. Epub 2012 Jun 28.","Am J Hum Genet. 2012","PubMed","citation","PMID:22748208 | PMCID:PMC3397260","pubmed","22748208","create date:2012/07/04 | first author:Staropoli JF",
Non genetic association studies	PUBMED	Phenotypic concordance in 70 families with IGE-implications for genetic studies of epilepsy.,"/pubmed/18723325","Kinirons P, Rabinowitz D, Gravel M, Long J, Winawer M, SÃ©nÃ©chal G, Ottman R, Cossette P.","Epilepsy Res. 2008 Nov	82(1):21-28. doi: 10.1016/j.eplepsyres.2008.06.011. Epub 2008 Aug 23.","Epilepsy Res. 2008","PubMed","citation","PMID:18723325 | PMCID:PMC2762318","pubmed","18723325","create date:2008/08/30 | first author:Kinirons P",
Non genetic association studies	PUBMED	Sodium channels SCN1A, SCN2A and SCN3A in familial autism.,"/pubmed/12610651","Weiss LA, Escayg A, Kearney JA, Trudeau M, MacDonald BT, Mori M, Reichert J, Buxbaum JD, Meisler MH.","Mol Psychiatry. 2003 Feb	8(2):186-94.","Mol Psychiatry. 2003","PubMed","citation","PMID:12610651","pubmed","12610651","create date:2003/03/01 | first author:Weiss LA",
Non genetic association studies	PUBMED	Refinement of map position of the human GluR6 kainate receptor gene (GRIK2) and lack of association and linkage with idiopathic generalized epilepsies.,"/pubmed/7675232","Sander T, Janz D, Ramel C, Ross CA, Paschen W, Hildmann T, Wienker TF, Bianchi A, Bauer G, Sailer U, et al.","Neurology. 1995 Sep	45(9):1713-20.","Neurology. 1995","PubMed","citation","PMID:7675232","pubmed","7675232","create date:1995/09/01 | first author:Sander T",
Non genetic association studies	PUBMED	Regulatory domain or CpG site variation in SLC12A5, encoding the chloride transporter KCC2, in human autism and schizophrenia.,"/pubmed/26528127","Merner ND, Chandler MR, Bourassa C, Liang B, Khanna AR, Dion P, Rouleau GA, Kahle KT.","Front Cell Neurosci. 2015	9:386. doi: 10.3389/fncel.2015.00386.","Front Cell Neurosci. 2015","PubMed","citation","PMID:26528127 | PMCID:PMC4600830","pubmed","26528127","create date:2015/11/04 | first author:Merner ND",
Non genetic association studies	PUBMED	Acid ceramidase deficiency associated with spinal muscular atrophy with progressive myoclonic epilepsy.,"/pubmed/26526000","Gan JJ, Garcia V, Tian J, Tagliati M, Parisi JE, Chung JM, Lewis R, Baloh R, Levade T, Pierson TM.","Neuromuscul Disord. 2015 Dec	25(12):959-63. doi: 10.1016/j.nmd.2015.09.007. Epub 2015 Sep 16.","Neuromuscul Disord. 2015","PubMed","citation","PMID:26526000","pubmed","26526000","create date:2015/11/04 | first author:Gan JJ",
Non genetic association studies	PUBMED	Copy number variant analysis from exome data in 349 patients with epileptic encephalopathy.,"/pubmed/26068938","Epilepsy Phenome/Genome Project Epi4K Consortium.","Ann Neurol. 2015 Aug	78(2):323-8. doi: 10.1002/ana.24457. Epub 2015 Jul 1.","Ann Neurol. 2015","PubMed","citation","PMID:26068938 | PMCID:PMC4646089","pubmed","26068938","create date:2015/06/13 | first author:Epilepsy Phenome/Genome Project Epi4K Consortium",
Non genetic association studies	PUBMED	A clinical variant in SCN1A inherited from a mosaic father cosegregates with a novel variant to cause Dravet syndrome in a consanguineous family.,"/pubmed/25986186","Tuncer FN, Gormez Z, Calik M, Altiokka Uzun G, Sagiroglu MS, Yuceturk B, Yuksel B, Baykan B, Bebek N, Iscan A, Ugur Iseri SA, Ozbek U.","Epilepsy Res. 2015 Jul	113:5-10. doi: 10.1016/j.eplepsyres.2015.02.020. Epub 2015 Mar 14.","Epilepsy Res. 2015","PubMed","citation","PMID:25986186","pubmed","25986186","create date:2015/05/20 | first author:Tuncer FN",
Non genetic association studies	PUBMED	Diagnostic yield of genetic testing in epileptic encephalopathy in childhood.,"/pubmed/25818041","Mercimek-Mahmutoglu S, Patel J, Cordeiro D, Hewson S, Callen D, Donner EJ, Hahn CD, Kannu P, Kobayashi J, Minassian BA, Moharir M, Siriwardena K, Weiss SK, Weksberg R, Snead OC 3rd.","Epilepsia. 2015 May	56(5):707-16. doi: 10.1111/epi.12954. Epub 2015 Mar 25.","Epilepsia. 2015","PubMed","citation","PMID:25818041","pubmed","25818041","create date:2015/03/31 | first author:Mercimek-Mahmutoglu S",
Non genetic association studies	PUBMED	CHD2 variants are a risk factor for photosensitivity in epilepsy.,"/pubmed/25783594","Galizia EC, Myers CT, Leu C, de Kovel CG, Afrikanova T, Cordero-Maldonado ML, Martins TG, Jacmin M, Drury S, Krishna Chinthapalli V, Muhle H, Pendziwiat M, Sander T, Ruppert AK, MÃ¸ller RS, Thiele H, Krause R, Schubert J, Lehesjoki AE, NÃ¼rnberg P, Lerche H	EuroEPINOMICS CoGIE Consortium, et al.","Brain. 2015 May
Non genetic association studies	PUBMED	A commentary on identification of the rare compound heterozygous variants in the NEB gene in a Korean family with intellectual disability, epilepsy and early-childhood-onset generalized muscle weakness.,"/pubmed/25589043","Pelin K, Kiiski K, Lehtokari VL, Wallgren-Pettersson C.","J Hum Genet. 2015 Mar	60(3):161-2. doi: 10.1038/jhg.2014.120. Epub 2015 Jan 15. No abstract available. ","J Hum Genet. 2015","PubMed","citation","PMID:25589043","pubmed","25589043","create date:2015/01/16 | first author:Pelin K",
Non genetic association studies	PUBMED	A reply to a commentary on identification of the rare compound heterozygous variants in the NEB gene in a Korean family with intellectual disability, epilepsy and early-childhood-onset generalized muscle weakness.,"/pubmed/25589042","Yim SY, Jeong SY.","J Hum Genet. 2015 Mar	60(3):163-4. doi: 10.1038/jhg.2014.119. Epub 2015 Jan 15. No abstract available. ","J Hum Genet. 2015","PubMed","citation","PMID:25589042","pubmed","25589042","create date:2015/01/16 | first author:Yim SY",
Non genetic association studies	PUBMED	Copy number variations and susceptibility to lateral temporal epilepsy: a study of 21 pedigrees.,"/pubmed/25243798","Fanciulli M, Pasini E, Malacrida S, Striano P, Striano S, Michelucci R, Ottman R, Nobile C.","Epilepsia. 2014 Oct	55(10):1651-8. doi: 10.1111/epi.12767. Epub 2014 Sep 19.","Epilepsia. 2014","PubMed","citation","PMID:25243798","pubmed","25243798","create date:2014/09/23 | first author:Fanciulli M",
Non genetic association studies	PUBMED	Clinical features and gene mutational spectrum of CDKL5-related diseases in a cohort of Chinese patients.,"/pubmed/24564546","Zhao Y, Zhang X, Bao X, Zhang Q, Zhang J, Cao G, Zhang J, Li J, Wei L, Pan H, Wu X.","BMC Med Genet. 2014 Feb 25	15:24. doi: 10.1186/1471-2350-15-24.","BMC Med Genet. 2014","PubMed","citation","PMID:24564546 | PMCID:PMC3938974","pubmed","24564546","create date:2014/02/26 | first author:Zhao Y",
Non genetic association studies	PUBMED	A novel germline PIGA mutation in Ferro-Cerebro-Cutaneous syndrome: a neurodegenerative X-linked epileptic encephalopathy with systemic iron-overload.,"/pubmed/24259288","Swoboda KJ, Margraf RL, Carey JC, Zhou H, Newcomb TM, Coonrod E, Durtschi J, Mallempati K, Kumanovics A, Katz BE, Voelkerding KV, Opitz JM.","Am J Med Genet A. 2014 Jan	164A(1):17-28. doi: 10.1002/ajmg.a.36189. Epub 2013 Nov 20.","Am J Med Genet A. 2014","PubMed","citation","PMID:24259288 | PMCID:PMC4349522","pubmed","24259288","create date:2013/11/22 | first author:Swoboda KJ",
Non genetic association studies	PUBMED	Copy number variants are frequent in genetic generalized epilepsy with intellectual disability.,"/pubmed/24068782","Mullen SA, Carvill GL, Bellows S, Bayly MA, Trucks H, Lal D, Sander T, Berkovic SF, Dibbens LM, Scheffer IE, Mefford HC.","Neurology. 2013 Oct 22	81(17):1507-14. doi: 10.1212/WNL.0b013e3182a95829. Epub 2013 Sep 25. Review. Erratum in: Neurology. 2013 Dec 10
Non genetic association studies	PUBMED	RBFOX1 and RBFOX3 mutations in rolandic epilepsy.,"/pubmed/24039908","Lal D, Reinthaler EM, AltmÃ¼ller J, Toliat MR, Thiele H, NÃ¼rnberg P, Lerche H, Hahn A, MÃ¸ller RS, Muhle H, Sander T, Zimprich F, Neubauer BA.","PLoS One. 2013	8(9):e73323. doi: 10.1371/journal.pone.0073323.","PLoS One. 2013","PubMed","citation","PMID:24039908 | PMCID:PMC3765197","pubmed","24039908","create date:2013/09/17 | first author:Lal D",
Non genetic association studies	PUBMED	Deletions of 16p11.2 and 19p13.2 in a family with intellectual disability and generalized epilepsy.,"/pubmed/23686817","Bassuk AG, Geraghty E, Wu S, Mullen SA, Berkovic SF, Scheffer IE, Mefford HC.","Am J Med Genet A. 2013 Jul	161A(7):1722-5. doi: 10.1002/ajmg.a.35946. Epub 2013 May 17.","Am J Med Genet A. 2013","PubMed","citation","PMID:23686817 | PMCID:PMC4169108","pubmed","23686817","create date:2013/05/21 | first author:Bassuk AG",
Non genetic association studies	PUBMED	SCN1A Genetic Test for Dravet Syndrome (Severe Myoclonic Epilepsy of Infancy and its Clinical Subtypes) for use in the Diagnosis, Prognosis, Treatment and Management of Dravet Syndrome.,"/pubmed/23653348","Stenhouse SA, Ellis R, Zuberi S.","PLoS Curr. 2013 Apr 25	5. doi:pii: ecurrents.eogt.c553b83d745dd79bfb61eaf35e522b0b. 10.1371/currents.eogt.c553b83d745dd79bfb61eaf35e522b0b.","PLoS Curr. 2013","PubMed","citation","PMID:23653348 | PMCID:PMC3644298","pubmed","23653348","create date:2013/05/09 | first author:Stenhouse SA",
Non genetic association studies	PUBMED	Copy number variants in adult patients with Lennox-Gastaut syndrome features.,"/pubmed/23415449","Lund C, Brodtkorb E, RÃ¸sby O, RÃ¸dningen OK, Selmer KK.","Epilepsy Res. 2013 Jul	105(1-2):110-7. doi: 10.1016/j.eplepsyres.2013.01.009. Epub 2013 Feb 13.","Epilepsy Res. 2013","PubMed","citation","PMID:23415449","pubmed","23415449","create date:2013/02/19 | first author:Lund C",
Non genetic association studies	PUBMED	De-novo mutations and genetic variation in the SCN1A gene in Malaysian patients with generalized epilepsy with febrile seizures plus (GEFS+).,"/pubmed/22944210","Tan EH, Razak SA, Abdullah JM, Mohamed Yusoff AA.","Epilepsy Res. 2012 Dec	102(3):210-5. doi: 10.1016/j.eplepsyres.2012.08.004. Epub 2012 Sep 1.","Epilepsy Res. 2012","PubMed","citation","PMID:22944210","pubmed","22944210","create date:2012/09/05 | first author:Tan EH",
Non genetic association studies	PUBMED	Screening for NDP mutations in 44 unrelated patients with familial exudative vitreoretinopathy or Norrie disease.,"/pubmed/22563645","Yang H, Li S, Xiao X, Guo X, Zhang Q.","Curr Eye Res. 2012 Aug	37(8):726-9. doi: 10.3109/02713683.2012.675615. Epub 2012 May 7.","Curr Eye Res. 2012","PubMed","citation","PMID:22563645","pubmed","22563645","create date:2012/05/09 | first author:Yang H",
Non genetic association studies	PUBMED	Rare copy number variants are an important cause of epileptic encephalopathies.,"/pubmed/22190369","Mefford HC, Yendle SC, Hsu C, Cook J, Geraghty E, McMahon JM, Eeg-Olofsson O, Sadleir LG, Gill D, Ben-Zeev B, Lerman-Sagie T, Mackay M, Freeman JL, Andermann E, Pelakanos JT, Andrews I, Wallace G, Eichler EE, Berkovic SF, Scheffer IE.","Ann Neurol. 2011 Dec	70(6):974-85. doi: 10.1002/ana.22645.","Ann Neurol. 2011","PubMed","citation","PMID:22190369 | PMCID:PMC3245646","pubmed","22190369","create date:2011/12/23 | first author:Mefford HC",
Non genetic association studies	PUBMED	Submicroscopic chromosomal changes predispose to generalised epilepsy].,"/pubmed/21501562","MÃ¸ller R, Hjalgrim H.","Ugeskr Laeger. 2011 Apr 18	173(16-17):1201-4. Danish. ","Ugeskr Laeger. 2011","PubMed","citation","PMID:21501562","pubmed","21501562","create date:2011/04/20 | first author:MÃ¸ller R",
Non genetic association studies	PUBMED	Spectrum of phenotypes in female patients with epilepsy due to protocadherin 19 mutations.,"/pubmed/21480887","Specchio N, Marini C, Terracciano A, Mei D, Trivisano M, Sicca F, Fusco L, Cusmai R, Darra F, Bernardina BD, Bertini E, Guerrini R, Vigevano F.","Epilepsia. 2011 Jul	52(7):1251-7. doi: 10.1111/j.1528-1167.2011.03063.x. Epub 2011 Apr 11.","Epilepsia. 2011","PubMed","citation","PMID:21480887","pubmed","21480887","create date:2011/04/13 | first author:Specchio N",
Non genetic association studies	PUBMED	Co-segregation of Norrie disease and idiopathic pulmonary hypertension in a family with a microdeletion of the NDP region at Xp11.3-p11.4.,"/pubmed/20679667","Staropoli JF, Xin W, Sims KB.","J Med Genet. 2010 Nov	47(11):786-90. doi: 10.1136/jmg.2010.079301. Epub 2010 Aug 2.","J Med Genet. 2010","PubMed","citation","PMID:20679667","pubmed","20679667","create date:2010/08/04 | first author:Staropoli JF",
Non genetic association studies	PUBMED	An idiopathic epilepsy syndrome linked to 3q13.3-q21 and missense mutations in the extracellular calcium sensing receptor gene.,"/pubmed/18756473","Kapoor A, Satishchandra P, Ratnapriya R, Reddy R, Kadandale J, Shankar SK, Anand A.","Ann Neurol. 2008 Aug	64(2):158-67. doi: 10.1002/ana.21428.","Ann Neurol. 2008","PubMed","citation","PMID:18756473","pubmed","18756473","create date:2008/08/30 | first author:Kapoor A",
Non genetic association studies	PUBMED	CDKL5/STK9 is mutated in Rett syndrome variant with infantile spasms.,"/pubmed/15689447","Scala E, Ariani F, Mari F, Caselli R, Pescucci C, Longo I, Meloni I, Giachino D, Bruttini M, Hayek G, Zappella M, Renieri A.","J Med Genet. 2005 Feb	42(2):103-7.","J Med Genet. 2005","PubMed","citation","PMID:15689447 | PMCID:PMC1735977","pubmed","15689447","create date:2005/02/04 | first author:Scala E",
Non genetic association studies	PUBMED	A novel SCN1A mutation associated with generalized epilepsy with febrile seizures plus--and prevalence of variants in patients with epilepsy.,"/pubmed/11254445","Escayg A, Heils A, MacDonald BT, Haug K, Sander T, Meisler MH.","Am J Hum Genet. 2001 Apr	68(4):866-73. Epub 2001 Mar 14.","Am J Hum Genet. 2001","PubMed","citation","PMID:11254445 | PMCID:PMC1275640","pubmed","11254445","create date:2001/03/20 | first author:Escayg A",
Non genetic association studies	PUBMED	Study of the voltage-gated sodium channel beta 1 subunit gene (SCN1B) in the benign familial infantile convulsions syndrome (BFIC).,"/pubmed/10923035","Moulard B, Buresi C, Malafosse A.","Hum Mutat. 2000	16(2):139-42.","Hum Mutat. 2000","PubMed","citation","PMID:10923035","pubmed","10923035","create date:2000/08/03 | first author:Moulard B",
Non genetic association studies	PUBMED	Photoconvulsive and photomyoclonic reactions: age-dependent, genetically determined variants of enhanced photosensitivity].,"/pubmed/5001029","Rabending G, Klepel H.","Neuropadiatrie. 1970 Dec	2(2):164-72. German. No abstract available. ","Neuropadiatrie. 1970","PubMed","citation","PMID:5001029","pubmed","5001029","create date:1970/12/01 | first author:Rabending G",
Non genetic association studies	EMBASE	A novel SLC2A1 mutation causing paroxysmal exercise-induced dyskinesia and childhood absence seizures	Macaya A.	2009
Non genetic association studies	SCOPUS	A distinct autosomal recessive ataxia maps to chromosome 12in an inbred family from Jordan,"http://www.scopus.com/inward/record.url?eid=2-s2.0-33646488506&partnerID=40&md5=90a9e8828dae708c3d770e5ac6f3f647"	El-Shanti H., Daoud A., Sadoon A.A., Leal S.M., Chen S., Lee K., Spiegel R.,2006,"http://www.scopus.com/inward/record.url?eid=2-s2.0-33646488506&partnerID=40&md5=90a9e8828dae708c3d770e5ac6f3f647"
Non genetic association studies	PUBMED	Mutation of the CLN6 gene in teenage-onset progressive myoclonus epilepsy.,"/pubmed/22883287","Andrade DM, Paton T, Turnbull J, Marshall CR, Scherer SW, Minassian BA.","Pediatr Neurol. 2012 Sep	47(3):205-8. doi: 10.1016/j.pediatrneurol.2012.05.004.","Pediatr Neurol. 2012","PubMed","citation","PMID:22883287","pubmed","22883287","create date:2012/08/14 | first author:Andrade DM",
Non genetic association studies	PUBMED	Genome-wide linkage meta-analysis identifies susceptibility loci at 2q34 and 13q31.3 for genetic generalized epilepsies.,"/pubmed/22242659","EPICURE Consortium, Leu C, de Kovel CG, Zara F, Striano P, Pezzella M, Robbiano A, Bianchi A, Bisulli F, Coppola A, Giallonardo AT, Beccaria F, TrenitÃ© DK, Lindhout D, Gaus V, Schmitz B, Janz D, Weber YG, Becker F, Lerche H, Kleefuss-Lie AA, Hallman K, et a…	53(2):308-18. doi: 10.1111/j.1528-1167.2011.03379.x. Epub 2012 Jan 13.","Epilepsia. 2012","PubMed","citation","PMID:22242659","pubmed","22242659","create date:2012/01/17 | first author:EPICURE Consortium",
Non genetic association studies	PUBMED	Genetic linkage study of an autosomal recessive form of juvenile myoclonic epilepsy in a consanguineous Tunisian family.,"/pubmed/20378313","Layouni S, Salzmann A, Guipponi M, Mouthon D, Chouchane L, Dogui M, Malafosse A.","Epilepsy Res. 2010 Jun	90(1-2):33-8. doi: 10.1016/j.eplepsyres.2010.03.004. Epub 2010 Apr 7.","Epilepsy Res. 2010","PubMed","citation","PMID:20378313","pubmed","20378313","create date:2010/04/10 | first author:Layouni S",
Non genetic association studies	PUBMED	Extended spectrum of idiopathic generalized epilepsies associated with CACNA1H functional variants.,"/pubmed/17696120","Heron SE, Khosravani H, Varela D, Bladen C, Williams TC, Newman MR, Scheffer IE, Berkovic SF, Mulley JC, Zamponi GW.","Ann Neurol. 2007 Dec	62(6):560-8.","Ann Neurol. 2007","PubMed","citation","PMID:17696120","pubmed","17696120","create date:2007/08/19 | first author:Heron SE",
Non genetic association studies	PUBMED	Heterogeneity at the JME 6p11-12 locus: absence of mutations in the EFHC1 gene in linked Dutch families.,"/pubmed/17054699","Pinto D, Louwaars S, Westland B, Volkers L, de Haan GJ, TrenitÃ© DG, Lindhout D, Koeleman BP.","Epilepsia. 2006 Oct	47(10):1743-6.","Epilepsia. 2006","PubMed","citation","PMID:17054699","pubmed","17054699","create date:2006/10/24 | first author:Pinto D",
Non genetic association studies	PUBMED	Evaluation of the positional candidate gene CHRNA7 at the juvenile myoclonic epilepsy locus (EJM2) on chromosome 15q13-14.,"/pubmed/12049804","Taske NL, Williamson MP, Makoff A, Bate L, Curtis D, Kerr M, Kjeldsen MJ, Pang KA, Sundqvist A, Friis ML, Chadwick D, Richens A, Covanis A, Santos M, Arzimanoglou A, Panayiotopoulos CP, Whitehouse WP, Rees M, Gardiner RM.","Epilepsy Res. 2002 Apr	49(2):157-72.","Epilepsy Res. 2002","PubMed","citation","PMID:12049804","pubmed","12049804","create date:2002/06/07 | first author:Taske NL",
Non genetic association studies	PUBMED	The genetics of idiopathic generalized epilepsies of adolescent onset: differences between juvenile myoclonic epilepsy and epilepsy with random grand mal and with awakening grand mal.,"/pubmed/7746411","Greenberg DA, Durner M, Resor S, Rosenbaum D, Shinnar S.","Neurology. 1995 May	45(5):942-6.","Neurology. 1995","PubMed","citation","PMID:7746411","pubmed","7746411","create date:1995/05/01 | first author:Greenberg DA",
Non genetic association studies	PUBMED	Juvenile myoclonic epilepsy is not associated with the DRPLA gene in a European population.,"/pubmed/25398822","Yapijakis C, Gatzonis S, Youroukos S, Kollia V, Karachristianou S, Anagnostouli M.","In Vivo. 2014 Nov-Dec	28(6):1193-6.","In Vivo. 2014","PubMed","citation","PMID:25398822","pubmed","25398822","create date:2014/11/16 | first author:Yapijakis C",
Non genetic association studies	PUBMED	Intractable epilepsy of infancy due to homozygous mutation in the EFHC1 gene.,"/pubmed/22690745","Berger I, Dor T, Halvardson J, Edvardson S, Shaag A, Feuk L, Elpeleg O.","Epilepsia. 2012 Aug	53(8):1436-40. doi: 10.1111/j.1528-1167.2012.03536.x. Epub 2012 Jun 12.","Epilepsia. 2012","PubMed","citation","PMID:22690745","pubmed","22690745","create date:2012/06/14 | first author:Berger I",
Non genetic association studies	PUBMED	Mutations in the GABRA1 and EFHC1 genes are rare in familial juvenile myoclonic epilepsy.,"/pubmed/16839746","Ma S, Blair MA, Abou-Khalil B, Lagrange AH, Gurnett CA, Hedera P.","Epilepsy Res. 2006 Oct	71(2-3):129-34. Epub 2006 Jul 12.","Epilepsy Res. 2006","PubMed","citation","PMID:16839746","pubmed","16839746","create date:2006/07/15 | first author:Ma S",
Non genetic association studies	PUBMED	Exclusion of the juvenile myoclonic epilepsy gene EFHC1 as the cause of migraine on chromosome 6, but association to two rare polymorphisms in MEP1A and RHAG.,"/pubmed/16378686","Norberg A, Forsgren L, Holmberg D, Holmberg M.","Neurosci Lett. 2006 Mar 27	396(2):137-42. Epub 2005 Dec 27.","Neurosci Lett. 2006","PubMed","citation","PMID:16378686","pubmed","16378686","create date:2005/12/28 | first author:Norberg A",
Non genetic association studies	PUBMED	Familial severe myoclonic epilepsy of infancy: truncation of Nav1.1 and genetic heterogeneity.,"/pubmed/12773292","Gennaro E, Veggiotti P, Malacarne M, Madia F, Cecconi M, Cardinali S, Cassetti A, Cecconi I, Bertini E, Bianchi A, Gobbi G, Zara F.","Epileptic Disord. 2003 Mar	5(1):21-5.","Epileptic Disord. 2003","PubMed","citation","PMID:12773292","pubmed","12773292","create date:2003/05/30 | first author:Gennaro E",
Non genetic association studies	PUBMED	Exploration of a putative susceptibility locus for idiopathic generalized epilepsy on chromosome 8p12.,"/pubmed/12581227","Sander T, Windemuth C, Schulz H, Saar K, Gennaro E, Riggio C, Bianchi A, Zara F, Rudolf G, Picard F, Bulteau C, Kaminska A, Cieuta C, Prud'homme JF, Dulac O, Bate L, Robinson R, Gardiner RM, Covanis A, de Haan GJ, Janssen GA, van Erp MG, et al.","Epilepsia. 2003 Jan	44(1):32-9.","Epilepsia. 2003","PubMed","citation","PMID:12581227","pubmed","12581227","create date:2003/02/13 | first author:Sander T",
Non genetic association studies	PUBMED	Identification and mutational analysis of candidate genes for juvenile myoclonic epilepsy on 6p11-p12: LRRC1, GCLC, KIAA0057 and CLIC5.,"/pubmed/12200217","Suzuki T, Morita R, Sugimoto Y, Sugawara T, Bai DS, Alonso ME, Medina MT, Bailey JN, Rasmussen A, Ramos-Peek J, Cordova S, Rubio-Donnadieu F, Ochoa A, Jara-Prado A, Inazawa J, Delgado-Escueta AV, Yamakawa K.","Epilepsy Res. 2002 Aug	50(3):265-75.","Epilepsy Res. 2002","PubMed","citation","PMID:12200217","pubmed","12200217","create date:2002/08/30 | first author:Suzuki T",
Non genetic association studies	PUBMED	Genome search for susceptibility loci of common idiopathic generalised epilepsies.,"/pubmed/10888596","Sander T, Schulz H, Saar K, Gennaro E, Riggio MC, Bianchi A, Zara F, Luna D, Bulteau C, Kaminska A, Ville D, Cieuta C, Picard F, Prud'homme JF, Bate L, Sundquist A, Gardiner RM, Janssen GA, de Haan GJ, Kasteleijn-Nolst-TrenitÃ© DG, Bader A, Lindhout D, et al.","Hum Mol Genet. 2000 Jun 12	9(10):1465-72.","Hum Mol Genet. 2000","PubMed","citation","PMID:10888596","pubmed","10888596","create date:2000/07/11 | first author:Sander T",
Non genetic association studies	PUBMED	Mapping, genomic structure, and polymorphisms of the human GABABR1 receptor gene: evaluation of its involvement in idiopathic generalized epilepsy.,"/pubmed/9933300","Peters HC, KÃ¤mmer G, Volz A, Kaupmann K, Ziegler A, Bettler B, Epplen JT, Sander T, Riess O.","Neurogenetics. 1998 Dec	2(1):47-54.","Neurogenetics. 1998","PubMed","citation","PMID:9933300","pubmed","9933300","create date:1999/05/18 | first author:Peters HC",
Non genetic association studies	PUBMED	Linkage analysis between idiopathic generalized epilepsies and the GABA(A) receptor alpha5, beta3 and gamma3 subunit gene cluster on chromosome 15.,"/pubmed/9262125","Sander T, Kretz R, Williamson MP, Elmslie FV, Rees M, Hildmann T, Bianchi A, Bauer G, Sailer U, Scaramelli A, Schmitz B, Gardiner RM, Janz D, Beck-Mannagetta G.","Acta Neurol Scand. 1997 Jul	96(1):1-7.","Acta Neurol Scand. 1997","PubMed","citation","PMID:9262125","pubmed","9262125","create date:1997/07/01 | first author:Sander T",
Non genetic association studies	PUBMED	Juvenile myoclonic epilepsy in chromosome 6p12-p11: locus heterogeneity and recombinations.,"/pubmed/8737649","Liu AW, Delgado-Escueta AV, Gee MN, Serratosa JM, Zhang QW, Alonso ME, Medina MT, Cordova S, Zhao HZ, Spellman JM, Donnadieu FR, Peek JR, Treiman LJ, Sparkes RS.","Am J Med Genet. 1996 Jun 14	63(3):438-46.","Am J Med Genet. 1996","PubMed","citation","PMID:8737649","pubmed","8737649","create date:1996/06/14 | first author:Liu AW",
Non genetic association studies	PUBMED	Exclusion of linkage between idiopathic generalized epilepsies and the GABAA receptor alpha 1 and gamma 2 subunit gene cluster on chromosome 5.,"/pubmed/8739126","Sander T, Hildmann T, Janz D, Wienker TF, Bianchi A, Bauer G, Sailer U, Scaramelli A, Neitzel H, Schmitz B, Bailey ME, Beck-Mannagetta G, Johnson KJ, Darlison MG.","Epilepsy Res. 1996 Apr	23(3):235-44.","Epilepsy Res. 1996","PubMed","citation","PMID:8739126","pubmed","8739126","create date:1996/04/01 | first author:Sander T",
Non genetic association studies	PUBMED	Linkage analysis of idiopathic generalized epilepsy (IGE) and marker loci on chromosome 6p in families of patients with juvenile myoclonic epilepsy: no evidence for an epilepsy locus in the HLA region.,"/pubmed/8352275","Whitehouse WP, Rees M, Curtis D, Sundqvist A, Parker K, Chung E, Baralle D, Gardiner RM.","Am J Hum Genet. 1993 Sep	53(3):652-62.","Am J Hum Genet. 1993","PubMed","citation","PMID:8352275 | PMCID:PMC1682418","pubmed","8352275","create date:1993/09/01 | first author:Whitehouse WP",
Non genetic association studies	PUBMED	Exome sequencing followed by large-scale genotyping fails to identify single rare variants of large effect in idiopathic generalized epilepsy.,"/pubmed/22863189","Heinzen EL, Depondt C, Cavalleri GL, Ruzzo EK, Walley NM, Need AC, Ge D, He M, Cirulli ET, Zhao Q, Cronin KD, Gumbs CE, Campbell CR, Hong LK, Maia JM, Shianna KV, McCormack M, Radtke RA, O'Conner GD, Mikati MA, Gallentine WB, Husain AM,…	91(2):293-302. doi: 10.1016/j.ajhg.2012.06.016. Epub 2012 Aug 2.","Am J Hum Genet. 2012","PubMed","citation","PMID:22863189 | PMCID:PMC3415540","pubmed","22863189","create date:2012/08/07 | first author:Heinzen EL",
Non genetic association studies	PUBMED	Functional analysis of a potassium-chloride co-transporter 3 (SLC12A6) promoter polymorphism leading to an additional DNA methylation site.,"/pubmed/18536702","Moser D, Ekawardhani S, Kumsta R, Palmason H, Bock C, Athanassiadou Z, Lesch KP, Meyer J.","Neuropsychopharmacology. 2009 Jan	34(2):458-67. doi: 10.1038/npp.2008.77. Epub 2008 Jun 4.","Neuropsychopharmacology. 2009","PubMed","citation","PMID:18536702","pubmed","18536702","create date:2008/06/10 | first author:Moser D",
Non genetic association studies	PUBMED	The voltage gated potassium channel KCNQ2 and idiopathic generalized epilepsy.,"/pubmed/10363917","Steinlein OK, Stoodt J, Biervert C, Janz D, Sander T.","Neuroreport. 1999 Apr 26	10(6):1163-6.","Neuroreport. 1999","PubMed","citation","PMID:10363917","pubmed","10363917","create date:1999/06/11 | first author:Steinlein OK",
Non genetic association studies	PUBMED	Genomic analysis identifies candidate pathogenic variants in 9 of 18 patients with unexplained West syndrome.,"/pubmed/25877686","Hino-Fukuyo N, Kikuchi A, Arai-Ichinoi N, Niihori T, Sato R, Suzuki T, Kudo H, Sato Y, Nakayama T, Kakisaka Y, Kubota Y, Kobayashi T, Funayama R, Nakayama K, Uematsu M, Aoki Y, Haginoya K, Kure S.","Hum Genet. 2015 Jun	134(6):649-58. doi: 10.1007/s00439-015-1553-6. Epub 2015 Apr 16.","Hum Genet. 2015","PubMed","citation","PMID:25877686","pubmed","25877686","create date:2015/04/17 | first author:Hino-Fukuyo N",
Non genetic association studies	PUBMED	Mutations in SYNGAP1 cause intellectual disability, autism, and a specific form of epilepsy by inducing haploinsufficiency.,"/pubmed/23161826","Berryer MH, Hamdan FF, Klitten LL, MÃ¸ller RS, Carmant L, Schwartzentruber J, Patry L, Dobrzeniecka S, Rochefort D, Neugnot-Cerioli M, Lacaille JC, Niu Z, Eng CM, Yang Y, Palardy S, Belhumeur C, Rouleau GA, Tommerup N, Immken L, Beauchamp MH, Patel GS, Ma…	34(2):385-94. doi: 10.1002/humu.22248. Epub 2012 Dec 12.","Hum Mutat. 2013","PubMed","citation","PMID:23161826","pubmed","23161826","create date:2012/11/20 | first author:Berryer MH",
Non genetic association studies	PUBMED	Mutation screening of three Chinese families with genetic epilepsy with febrile seizures plus.,"/pubmed/21704126","Lin H, Li J, Wang M, Wang Z, Wang Y, Wu L.","Neurosci Lett. 2011 Aug 15	500(2):123-8. doi: 10.1016/j.neulet.2011.06.018. Epub 2011 Jun 17.","Neurosci Lett. 2011","PubMed","citation","PMID:21704126","pubmed","21704126","create date:2011/06/28 | first author:Lin H",
Non genetic association studies	PUBMED	Familial mesial temporal lobe epilepsy: a benign epilepsy syndrome showing complex inheritance.,"/pubmed/20864493","Crompton DE, Scheffer IE, Taylor I, Cook MJ, McKelvie PA, Vears DF, Lawrence KM, McMahon JM, Grinton BE, McIntosh AM, Berkovic SF.","Brain. 2010 Nov	133(11):3221-31. doi: 10.1093/brain/awq251. Epub 2010 Sep 23.","Brain. 2010","PubMed","citation","PMID:20864493","pubmed","20864493","create date:2010/09/25 | first author:Crompton DE",
Non genetic association studies	PUBMED	TULIP1 (RALGAPA1) haploinsufficiency with brain development delay.,"/pubmed/19733229","Shimojima K, Komoike Y, Tohyama J, Takahashi S, PÃ¡ez MT, Nakagawa E, Goto Y, Ohno K, Ohtsu M, Oguni H, Osawa M, Higashinakagawa T, Yamamoto T.","Genomics. 2009 Dec	94(6):414-22. doi: 10.1016/j.ygeno.2009.08.015. Epub 2009 Sep 3.","Genomics. 2009","PubMed","citation","PMID:19733229","pubmed","19733229","create date:2009/09/08 | first author:Shimojima K",
Non genetic association studies	PUBMED	New locus for febrile seizures with absence epilepsy on 3p and a possible modifier gene on 18p.,"/pubmed/17452582","Nabbout R, Baulac S, Desguerre I, Bahi-Buisson N, Chiron C, Ruberg M, Dulac O, LeGuern E.","Neurology. 2007 Apr 24	68(17):1374-81.","Neurology. 2007","PubMed","citation","PMID:17452582","pubmed","17452582","create date:2007/04/25 | first author:Nabbout R",
Non genetic association studies	PUBMED	Mutation in filamin A causes periventricular heterotopia, developmental regression, and West syndrome in males.,"/pubmed/16417552","Masruha MR, Caboclo LO, Carrete H Jr, Cendes IL, Rodrigues MG, Garzon E, Yacubian EM, Sakamoto AC, Sheen V, Harney M, Neal J, Hill RS, Bodell A, Walsh C, Vilanova LC.","Epilepsia. 2006 Jan	47(1):211-4.","Epilepsia. 2006","PubMed","citation","PMID:16417552","pubmed","16417552","create date:2006/01/19 | first author:Masruha MR",
Non genetic association studies	PUBMED	Epilepsy in patients with angelman syndrome caused by deletion of the chromosome 15q11-13.,"/pubmed/16401744","Valente KD, Koiffmann CP, Fridman C, Varella M, Kok F, Andrade JQ, Grossmann RM, Marques-Dias MJ.","Arch Neurol. 2006 Jan	63(1):122-8.","Arch Neurol. 2006","PubMed","citation","PMID:16401744","pubmed","16401744","create date:2006/01/13 | first author:Valente KD",
Non genetic association studies	PUBMED	Multi-institutional study on the correlation between chromosomal abnormalities and epilepsy.,"/pubmed/15668053","Kumada T, Ito M, Miyajima T, Fujii T, Okuno T, Go T, Hattori H, Yoshioka M, Kobayashi K, Kanazawa O, Tohyama J, Akasaka N, Kamimura T, Sasagawa M, Amagane H, Mutoh K, Yamori Y, Kanda T, Yoshida N, Hirota H, Tanaka R, Hamada Y.","Brain Dev. 2005 Mar	27(2):127-34.","Brain Dev. 2005","PubMed","citation","PMID:15668053","pubmed","15668053","create date:2005/01/26 | first author:Kumada T",
Non genetic association studies	PUBMED	Linkage analysis between childhood absence epilepsy and genes encoding GABAA and GABAB receptors, voltage-dependent calcium channels, and the ECA1 region on chromosome 8q.,"/pubmed/11904235","Robinson R, Taske N, Sander T, Heils A, Whitehouse W, GoutiÃ¨res F, Aicardi J, Lehesjoki AE, Siren A, Laue Friis M, Kjeldsen MJ, Panayiotopoulos C, Kennedy C, Ferrie C, Rees M, Gardiner RM.","Epilepsy Res. 2…	48(3):169-79.","Epilepsy Res. 2002","PubMed","citation","PMID:11904235","pubmed","11904235","create date:2002/03/21 | first author:Robinson R",
Non genetic association studies	PUBMED	Evidence for digenic inheritance in a family with both febrile convulsions and temporal lobe epilepsy implicating chromosomes 18qter and 1q25-q31.,"/pubmed/11409431","Baulac S, Picard F, Herman A, Feingold J, Genin E, Hirsch E, Prud'homme JF, Baulac M, Brice A, LeGuern E.","Ann Neurol. 2001 Jun	49(6):786-92.","Ann Neurol. 2001","PubMed","citation","PMID:11409431","pubmed","11409431","create date:2001/06/21 | first author:Baulac S",
Non genetic association studies	PUBMED	Neuronal ceroid lipofuscinosis: diagnostic algorithm and clinical description of the Finnish (CLN5) and Turkish (CLN7) variants late infantile].,"/pubmed/22532218","PÃ©rez-Poyato M S, MilÃ -Recasens M, Ferrer-Abizanda I, CusÃ­-SÃ¡nchez V, VÃ¡zquez-LÃ³pez M, Camino-LeÃ³n R, Coll-Rosell MJ, Gort L, Pineda-MarfÃ M.","Rev Neurol. 2012 May 1	54(9):544-50. Spanish. ","Rev Neurol. 2012","PubMed","citation","PMID:22532218","pubmed","22532218","create date:2012/04/26 | first author:PÃ©rez-Poyato M S",
Non genetic association studies	PUBMED	Genotype-phenotype correlations in a group of 15 SCN1A-mutated Italian patients with GEFS+ spectrum (seizures plus, classical and borderline severe myoclonic epilepsy of infancy).,"/pubmed/20729507","Nicita F, Spalice A, Papetti L, Ursitti F, Parisi P, Gennaro E, Zara F, Iannetti P.","J Child Neurol. 2010 Nov	25(11):1369-76. doi: 10.1177/0883073810365737. Epub 2010 Aug 20.","J Child Neurol. 2010","PubMed","citation","PMID:20729507","pubmed","20729507","create date:2010/08/24 | first author:Nicita F",
Non genetic association studies	PUBMED	Mutation screening of the chromosome 8q24.3-human activity-regulated cytoskeleton-associated gene (ARC) in idiopathic generalized epilepsy.,"/pubmed/10970730","Haug K, Kremerskothen J, Hallmann K, Sander T, Dullinger J, Rau B, Beyenburg S, Lentze MJ, Barnekow A, Elger CE, Propping P, Heils A.","Mol Cell Probes. 2000 Aug	14(4):255-60.","Mol Cell Probes. 2000","PubMed","citation","PMID:10970730","pubmed","10970730","create date:2000/09/06 | first author:Haug K",
Non genetic association studies	PUBMED	Lack of linkage between idiopathic generalized epilepsies and the gene encoding the neural cell adhesion molecule.,"/pubmed/8884172","Sander T, Hildmann T, Janz D, Bianchi A, Bauer G, Scaramelli A, Beck-Mannagetta G.","Epilepsy Res. 1996 Oct	25(2):139-45.","Epilepsy Res. 1996","PubMed","citation","PMID:8884172","pubmed","8884172","create date:1996/10/01 | first author:Sander T",
Non genetic association studies	PUBMED	Linkage analysis of idiopathic generalised epilepsy in families of probands with Juvenile Myoclonic Epilepsy and marker loci in the region of EPM 1 on chromosome 21 q: Unverricht-Lundborg disease and JME are not allelic variants.,"/pubmed/8208346","Rees M, Curtis D, Parker K, Sundqvist A, Baralle D, Bespalova IN, Burmeister M, Chung E, Gardiner RM, Whitehouse WP.","Neuropediatrics. 1994 Feb	25(1):20-5.","Neuropediatrics. 1994","PubMed","citation","PMID:8208346","pubmed","8208346","create date:1994/02/01 | first author:Rees M",
Non genetic association studies	PUBMED	Multiplex families with epilepsy: Success of clinical and molecular genetic characterization.,"/pubmed/26802095","Afawi Z, Oliver KL, Kivity S, Mazarib A, Blatt I, Neufeld MY, Helbig KL, Goldberg-Stern H, Misk AJ, Straussberg R, Walid S, Mahajnah M, Lerman-Sagie T, Ben-Zeev B, Kahana E, Masalha R, Kramer U, Ekstein D, Shorer Z, Wallace RH, Mangelsdorf M, MacPherson JN, et al.","Neurology. 2016 Ja…
Non genetic association studies	PUBMED	Generalized epilepsy in a family with basal ganglia calcifications and mutations in SLC20A2 and CHRNB2.,"/pubmed/26475232","Fjaer R, Brodtkorb E, Ã˜ye AM, Sheng Y, Vigeland MD, Kvistad KA, Backe PH, Selmer KK.","Eur J Med Genet. 2015 Nov	58(11):624-8. doi: 10.1016/j.ejmg.2015.10.005. Epub 2015 Oct 19.","Eur J Med Genet. 2015","PubMed","citation","PMID:26475232","pubmed","26475232","create date:2015/10/18 | first author:Fjaer R",
Non genetic association studies	PUBMED	Evaluation of multiple putative risk alleles within the 15q13.3 region for genetic generalized epilepsy.,"/pubmed/26421493","Damiano JA, Mullen SA, Hildebrand MS, Bellows ST, Lawrence KM, Arsov T, Dibbens L, Major H, Dahl HH, Mefford HC, Darbro BW, Scheffer IE, Berkovic SF.","Epilepsy Res. 2015 Nov	117:70-3. doi: 10.1016/j.eplepsyres.2015.09.007. Epub 2015 Sep 9.","Epilepsy Res. 2015","PubMed","citation","PMID:26421493","pubmed","26421493","create date:2015/10/01 | first author:Damiano JA",
Non genetic association studies	PUBMED	From focal epilepsy to Dravet syndrome--Heterogeneity of the phenotype due to SCN1A mutations of the p.Arg1596 amino acid residue in the Nav1.1 subunit.,"/pubmed/26188943","Hoffman-Zacharska D, Szczepanik E, Terczynska I, Goszczanska-Ciuchta A, Zalewska-Miszkurka Z, Tataj R, Bal J.","Neurol Neurochir Pol. 2015	49(4):258-66. doi: 10.1016/j.pjnns.2015.06.006. Epub 2015 Jun 20.","Neurol Neurochir Pol. 2015","PubMed","citation","PMID:26188943","pubmed","26188943","create date:2015/07/21 | first author:Hoffman-Zacharska D",
Non genetic association studies	PUBMED	Identification of the rare compound heterozygous variants in the NEB gene in a Korean family with intellectual disability, epilepsy and early-childhood-onset generalized muscle weakness.,"/pubmed/25296583","Jin HS, Lee JB, Kim K, Lee KY, Choi VN, Kim JS, Jeong SY, Yim SY.","J Hum Genet. 2014 Dec	59(12):643-7. doi: 10.1038/jhg.2014.87. Epub 2014 Oct 9.","J Hum Genet. 2014","PubMed","citation","PMID:25296583","pubmed","25296583","create date:2014/10/10 | first author:Jin HS",
Non genetic association studies	PUBMED	A genomic copy number variant analysis implicates the MBD5 and HNRNPU genes in Chinese children with infantile spasms and expands the clinical spectrum of 2q23.1 deletion.,"/pubmed/24885232","Du X, An Y, Yu L, Liu R, Qin Y, Guo X, Sun D, Zhou S, Wu B, Jiang YH, Wang Y.","BMC Med Genet. 2014 May 29	15:62. doi: 10.1186/1471-2350-15-62.","BMC Med Genet. 2014","PubMed","citation","PMID:24885232 | PMCID:PMC4061518","pubmed","24885232","create date:2014/06/03 | first author:Du X",
Non genetic association studies	PUBMED	Mutations in DOCK7 in individuals with epileptic encephalopathy and cortical blindness.,"/pubmed/24814191","Perrault I, Hamdan FF, Rio M, Capo-Chichi JM, Boddaert N, DÃ©carie JC, Maranda B, Nabbout R, Sylvain M, Lortie A, Roux PP, Rossignol E, GÃ©rard X, Barcia G, Berquin P, Munnich A, Rouleau GA, Kaplan J, Rozet JM, Michaud JL.","Am J Hum Genet. 2014 Jun 5	94(6):891-7. doi: 10.1016/j.ajhg.2014.04.012. Epub 2014 May 8.","Am J Hum Genet. 2014","PubMed","citation","PMID:24814191 | PMCID:PMC4121477","pubmed","24814191","create date:2014/05/13 | first author:Perrault I",
Non genetic association studies	PUBMED	The genetic landscape of infantile spasms.,"/pubmed/24781210","Michaud JL, Lachance M, Hamdan FF, Carmant L, Lortie A, Diadori P, Major P, Meijer IA, Lemyre E, Cossette P, Mefford HC, Rouleau GA, Rossignol E.","Hum Mol Genet. 2014 Sep 15	23(18):4846-58. doi: 10.1093/hmg/ddu199. Epub 2014 Apr 29.","Hum Mol Genet. 2014","PubMed","citation","PMID:24781210","pubmed","24781210","create date:2014/05/02 | first author:Michaud JL",
Non genetic association studies	PUBMED	Microcephaly-Capillary Malformation Syndrome.,"/pubmed/24354023","Carter MT, Mirzaa G, McDonell LM, Boycott KM.","2013 Dec 12. In: Pagon RA, Adam MP, Ardinger HH, Wallace SE, Amemiya A, Bean LJH, Bird TD, Fong CT, Mefford HC, Smith RJH, Stephens K, editors. GeneReviews(Â®) [Internet]. Seattle (WA): University of Washington, Seattle	1993-2016.","GeneReviews<sup>Â®</sup>. 1993","PubMed","citation","PMID:24354023","pubmed","24354023","create date:2013/12/20 | first author:Carter MT",
Non genetic association studies	PUBMED	Mutations in PRRT2 are not a common cause of infantile epileptic encephalopathies.,"/pubmed/23566103","Heron SE, Ong YS, Yendle SC, McMahon JM, Berkovic SF, Scheffer IE, Dibbens LM.","Epilepsia. 2013 May	54(5):e86-9. doi: 10.1111/epi.12167. Epub 2013 Apr 8.","Epilepsia. 2013","PubMed","citation","PMID:23566103","pubmed","23566103","create date:2013/04/10 | first author:Heron SE",
Non genetic association studies	PUBMED	Exon-disrupting deletions of NRXN1 in idiopathic generalized epilepsy.,"/pubmed/23294455","MÃ¸ller RS, Weber YG, Klitten LL, Trucks H, Muhle H, Kunz WS, Mefford HC, Franke A, Kautza M, Wolf P, Dennig D, Schreiber S, RÃ¼ckert IM, Wichmann HE, Ernst JP, Schurmann C, Grabe HJ, Tommerup N, Stephani U, Lerche H, Hjalgrim H, Helbig I, et al.","Epilepsia. 2013 Feb	54(2):256-64. doi: 10.1111/epi.12078. Epub 2013 Jan 7. Erratum in: Epilepsia. 2013 Dec
Non genetic association studies	PUBMED	Glucose transporter 1 deficiency in the idiopathic generalized epilepsies.,"/pubmed/23280796","Arsov T, Mullen SA, Rogers S, Phillips AM, Lawrence KM, Damiano JA, Goldberg-Stern H, Afawi Z, Kivity S, Trager C, Petrou S, Berkovic SF, Scheffer IE.","Ann Neurol. 2012 Nov	72(5):807-15. doi: 10.1002/ana.23702.","Ann Neurol. 2012","PubMed","citation","PMID:23280796","pubmed","23280796","create date:2013/01/03 | first author:Arsov T",
Non genetic association studies	PUBMED	GABA(A) Receptor Subunit Mutations and Genetic Epilepsies.,"/pubmed/22787601","Macdonald RL, Kang JQ, Gallagher MJ.","In: Noebels JL, Avoli M, Rogawski MA, Olsen RW, Delgado-Escueta AV, editors. Jasper's Basic Mechanisms of the Epilepsies [Internet]. 4th edition. Bethesda (MD): National Center for Biotechnology Information (US)	2012.","Jasper's Basic Mechanisms of the Epilepsies. 2012","PubMed","citation","PMID:22787601","pubmed","22787601","create date:2012/07/13 | first author:Macdonald RL",
Non genetic association studies	PUBMED	Identification of a novel in-frame de novo mutation in SPTAN1 in intellectual disability and pontocerebellar atrophy.,"/pubmed/22258530","Hamdan FF, Saitsu H, Nishiyama K, Gauthier J, Dobrzeniecka S, Spiegelman D, Lacaille JC, DÃ©carie JC, Matsumoto N, Rouleau GA, Michaud JL.","Eur J Hum Genet. 2012 Jul	20(7):796-800. doi: 10.1038/ejhg.2011.271. Epub 2012 Jan 18.","Eur J Hum Genet. 2012","PubMed","citation","PMID:22258530 | PMCID:PMC3376261","pubmed","22258530","create date:2012/01/20 | first author:Hamdan FF",
Non genetic association studies	PUBMED	Variable epilepsy phenotypes associated with a familial intragenic deletion of the SCN1A gene.,"/pubmed/21204810","Guerrini R, Cellini E, Mei D, Metitieri T, Petrelli C, Pucatti D, Marini C, Zamponi N.","Epilepsia. 2010 Dec	51(12):2474-7. doi: 10.1111/j.1528-1167.2010.02790.x. Epub 2010 Nov 18.","Epilepsia. 2010","PubMed","citation","PMID:21204810","pubmed","21204810","create date:2011/01/06 | first author:Guerrini R",
Non genetic association studies	PUBMED	Mutation detection in candidate genes for benign familial infantile seizures on a novel locus.,"/pubmed/20374090","Li N, Li H, Jiang H, Shen L, Yan X, Guo J, Song Y, Yang Q, Wang Y, Li X, Xiang R, Zi X, Long X, Hu Z, Pan Q, Xia K, Tang B.","Int J Neurosci. 2010 Mar	120(3):217-21. doi: 10.3109/00207450903477779. Erratum in: Int J Neurosci. 2010 Sep
Non genetic association studies	PUBMED	Genome wide high density SNP-based linkage analysis of childhood absence epilepsy identifies a susceptibility locus on chromosome 3p23-p14.,"/pubmed/19837565","Chioza BA, Aicardi J, Aschauer H, Brouwer O, Callenbach P, Covanis A, Dooley JM, Dulac O, Durner M, Eeg-Olofsson O, Feucht M, Friis ML, Guerrini R, Kjeldsen MJ, Nabbout R, Nashef L, Sander T, SirÃ©n A, Wirrell E, McKeigue P, Robinson R, Ga…	87(2-3):247-55. doi: 10.1016/j.eplepsyres.2009.09.010. Epub 2009 Oct 17.","Epilepsy Res. 2009","PubMed","citation","PMID:19837565 | PMCID:PMC2791882","pubmed","19837565","create date:2009/10/20 | first author:Chioza BA",
Non genetic association studies	PUBMED	Variable neurologic phenotype in a GEFS+ family with a novel mutation in SCN1A.,"/pubmed/19464195","Mahoney K, Moore SJ, Buckley D, Alam M, Parfrey P, Penney S, Merner N, Hodgkinson K, Young TL.","Seizure. 2009 Sep	18(7):492-7. doi: 10.1016/j.seizure.2009.04.009. Epub 2009 May 21.","Seizure. 2009","PubMed","citation","PMID:19464195","pubmed","19464195","create date:2009/05/26 | first author:Mahoney K",
Non genetic association studies	PUBMED	Mutational analysis of CACNA1G in idiopathic generalized epilepsy. Mutation in brief #962. Online.,"/pubmed/17397049","Singh B, Monteil A, Bidaud I, Sugimoto Y, Suzuki T, Hamano S, Oguni H, Osawa M, Alonso ME, Delgado-Escueta AV, Inoue Y, Yasui-Furukori N, Kaneko S, Lory P, Yamakawa K.","Hum Mutat. 2007 May	28(5):524-5.","Hum Mutat. 2007","PubMed","citation","PMID:17397049","pubmed","17397049","create date:2007/04/03 | first author:Singh B",
Non genetic association studies	PUBMED	NEDD4-2 as a potential candidate susceptibility gene for epileptic photosensitivity.,"/pubmed/17331106","Dibbens LM, Ekberg J, Taylor I, Hodgson BL, Conroy SJ, Lensink IL, Kumar S, Zielinski MA, Harkin LA, Sutherland GR, Adams DJ, Berkovic SF, Scheffer IE, Mulley JC, Poronnik P.","Genes Brain Behav. 2007 Nov	6(8):750-5. Epub 2007 Feb 26.","Genes Brain Behav. 2007","PubMed","citation","PMID:17331106","pubmed","17331106","create date:2007/03/03 | first author:Dibbens LM",
Non genetic association studies	PUBMED	Mutations and polymorphisms of the CLCN2 gene in idiopathic epilepsy.,"/pubmed/15505175","D'Agostino D, Bertelli M, Gallo S, Cecchin S, Albiero E, Garofalo PG, Gambardella A, St Hilaire JM, Kwiecinski H, Andermann E, Pandolfo M.","Neurology. 2004 Oct 26	63(8):1500-2.","Neurology. 2004","PubMed","citation","PMID:15505175","pubmed","15505175","create date:2004/10/27 | first author:D'Agostino D",
Non genetic association studies	PUBMED	GABRD encoding a protein for extra- or peri-synaptic GABAA receptors is a susceptibility locus for generalized epilepsies.,"/pubmed/15115768","Dibbens LM, Feng HJ, Richards MC, Harkin LA, Hodgson BL, Scott D, Jenkins M, Petrou S, Sutherland GR, Scheffer IE, Berkovic SF, Macdonald RL, Mulley JC.","Hum Mol Genet. 2004 Jul 1	13(13):1315-9. Epub 2004 Apr 28.","Hum Mol Genet. 2004","PubMed","citation","PMID:15115768","pubmed","15115768","create date:2004/04/30 | first author:Dibbens LM",
Non genetic association studies	PUBMED	Failure to find causal mutations in the GABA(A)-receptor gamma2 subunit (GABRG2) gene in Japanese febrile seizure patients.,"/pubmed/12759178","Nakayama J, Hamano K, Noguchi E, Horiuchi Y, Iwasaki N, Ohta M, Nakahara S, Naoi T, Matsui A, Arinami T.","Neurosci Lett. 2003 Jun 5	343(2):117-20.","Neurosci Lett. 2003","PubMed","citation","PMID:12759178","pubmed","12759178","create date:2003/05/22 | first author:Nakayama J",
Non genetic association studies	EMBASE	Novel Myoclonin1/EFHC1 mutations in Mexican patients with juvenile myoclonic epilepsy	Jara-Prado A.	2012
Non genetic association studies	EMBASE	GLUT1 mutations are a rare cause of familial idiopathic generalized epilepsy	Striano P.	2012
Non genetic association studies	EMBASE	Brd2 haploinsufficiency predisposes for gaba downregulation, increased seizure susceptibility, and spontanteous seizures	Velisek L.	2011
Non genetic association studies	EMBASE	Genetic study of juvenile myoclonic epilepsy (JME) patients and their family members in a University Hospital in North India	Mehndiratta M.M.	2009
Non genetic association studies	EMBASE	A locus for generalized tonic-clonic seizure susceptibility maps to chromosome 10q25-q26	Puranam R.S.	2005
Non genetic association studies	EMBASE	Regional reductions in serotonin 1A receptor binding in juvenile myoclonic epilepsy	Meschaks A.	2005
Non genetic association studies	EMBASE	Juvenile myoclonic epilepsy locus in chromosome 6p21.2-p11: Linkage to convulsions and electroencephalography trait	Liu A.W.	1995
Non genetic association studies	EMBASE	Photoparoxysmal EEG response and genetic dissection of juvenile myoclonic epilepsy	Koeleman B.P.C.	2013
Non genetic association studies	EMBASE	GABRA3 (GABAA receptor subunit (alpha)3) gene duplication - A potential cause of a severe X-linked early onset movement disorder and associated epileptic encephalopathy disorder and associated epileptic encephalopathy	Shetty J.	2012
Non genetic association studies	EMBASE	Mutation analyses of genes on 6p12-p11 in patients with juvenile myoclonic epilepsy	Suzuki T.	2006
Non genetic association studies	EMBASE	Mutation analysis of the potassium chloride cotransporter KCC3 (SLC12A6) in rolandic and idiopathic generalized epilepsy	Steinlein O.K.	2001
Non genetic association studies	EMBASE	Mutation analysis of the inwardly rectifying K(+) channels KCNJ6 (GIRK2) and KCNJ3 (GIRK1) in juvenile myoclonic epilepsy	Hallmann K.	2000
Non genetic association studies	EMBASE	Evaluation of a putative major susceptibility locus for juvenile myoclonic epilepsy on chromosome 15q14	Sander T.	1999
Non genetic association studies	EMBASE	Genetic mapping of a major susceptibility locus for juvenile myoclonic epilepsy on chromosome 15q	Elmslie F.V.	1997
Non genetic association studies	EMBASE	Identification of genome-based biomarkers for response to specific antiepileptic drugs in focal and idiopathic generalized epilepsies	Wolking S.	2015
Non genetic association studies	EMBASE	Extending the phenotypic spectrum of RBFOX1 deletions: Sporadic focal epilepsy	Lal D.	2015
Non genetic association studies	EMBASE	Copy-number variations in absence epilepsy	Rosch R.E.	2015
Non genetic association studies	EMBASE	Association of non-lesional childhood epilepsy with KCNQ2 mutation variants	Lee I.	2015
Non genetic association studies	EMBASE	Evidence for an excitatory GABA(A) response in human motor cortex in idiopathic generalised epilepsy	Silbert B.I.	2015
Non genetic association studies	EMBASE	Iterative phenotyping of 15q11.2, 15q13.3 and 16p13.11 microdeletion carriers in pediatric epilepsies	Jähn J.A.	2014
Non genetic association studies	EMBASE	Loss-of-function KCNH2 mutation in a family with long QT syndrome, epilepsy, and sudden death	Partemi S.	2013
Non genetic association studies	EMBASE	Reasons for uncontrolled seizures in adults; The impact of pseudointractability	Asadi-Pooya A.A.	2013
Non genetic association studies	EMBASE	High incidence of pediatric idiopathic epilepsy is associated with familial and autosomal dominant disease in Eastern Newfoundland	Mahoney K.	2012
Non genetic association studies	EMBASE	Polymorphisms of the SCN1A gene in children and adolescents with primary headache and idiopathic or cryptogenic epilepsy: Is there a linkage?	Toldo I.	2011
Non genetic association studies	EMBASE	Testing epilepsy candidate genes in autism	Cuccaro M.L.	2011
Non genetic association studies	EMBASE	Positive association between benign familial infantile convulsions and LGI4	Ishii A.	2010
Non genetic association studies	EMBASE	Familial and sporadic 15q13.3 microdeletions in idiopathic generalized epilepsy: A model for disorders with complex inheritance	Mulley J.C.
Non genetic association studies	EMBASE	A novel inherited mutation in the voltage sensor region of SCN1A is associated with panayiotopoulos syndrome in siblings and generalized epilepsy with febrile seizures plus	Livingston J.H.
Non genetic association studies	EMBASE	Association analysis and mutation screening of candidate genes for photosensitivity in the chromosomal region 13Q31	Von Spiczak S.
Non genetic association studies	EMBASE	Two novel CLCN2 mutations accelerating chloride channel deactivation are associated with idiopathic generalized epilepsy	Saint-Martin C.
Non genetic association studies	EMBASE	Genetic dissection of photosensitivity and its relation to idiopathic generalized epilepsy	Tauer U.	2005
Non genetic association studies	EMBASE	Association of the μ-opioid receptor subunit gene and idiopathic generalized epilepsy	Wilkie	2002
Non genetic association studies	EMBASE	Increased prevalence of unprovoked seizures in patients with a 22q11.2 deletion	Kao A.	2004
Non genetic association studies	EMBASE	Autosomal Recessive Idiopathic Epilepsy in an Inbred Family from Turkey: Identification of a Putative Locus on Chromosome 9q32-33	Baykan B.	2004
Non genetic association studies	EMBASE	LGI1 mutations in autosomal dominant partial epilepsy with auditory features	Ottman R.	2004
Non genetic association studies	EMBASE	Haplotype Association Analysis of Discrete and Continuous Traits Using Mixture of Regression Models	Sham P.C.	2004
Non genetic association studies	EMBASE	Mode of inheritance of idiopathic generalized non-myoclonic epilepsy in families investigated by studying affected members with idiopathic epilepsy with tonic-clonic crises on waking, in Antioquia, Colombia	Arcos-Burgos M.	1999
Non genetic association studies	EMBASE	Are generalized and localization-related epilepsies genetically distinct?	Ottman R.	1998
Non genetic association studies	EMBASE	Genetic study of epilepsy.	Hashishe M.M.	1997
Non genetic association studies	EMBASE	Hereditary spastic paraplegia, generalized idiopathic epilepsy in several members of a family: A novel genetic disorder	Gigli G.L.	1992
Non genetic association studies	EMBASE	Temporal lobe cortical pathology and inhibitory GABA interneuron cell loss are associated with seizures in multiple sclerosis	Nicholas R.	2016
Non genetic association studies	EMBASE	Genetic correlation between schizophrenia and epilepsy	Vonberg F.W.	2016
Non genetic association studies	EMBASE	The role of SLC2A1 mutations in myoclonic astatic epilepsy and absence epilepsy, and the estimated frequency of GLUT1 deficiency syndrome	Larsen J.	2015
Non genetic association studies	EMBASE	Clinical and genetic analysis of a family with two rare reflex epilepsies	Kasteleijn-Nolst Trenité D.G.A.	2015
Non genetic association studies	EMBASE	Germline activating AKT3 mutation associated with megalencephaly, polymicrogyria, epilepsy and hypoglycemia	Nellist M.	2015
Non genetic association studies	EMBASE	KCTD7 mutation as a cause of infantile neuronal ceroid lipofucinosis	Ong M.T.	2015
Non genetic association studies	EMBASE	IDH1 mutation in low-grade gliomas related to epilepsy as initial symptom	Duran-Peña A.	2014
Non genetic association studies	EMBASE	A Novel GABRG2 mutation, p.R1367*, in a family with GEFS+ and extended phenotypes	Johnston A.J.	2014
Non genetic association studies	EMBASE	Expression of β-amyloid precursor protein in refractory epilepsy	Sima X.	2014
Non genetic association studies	EMBASE	A comprehensive functional and clinical analysis of ABCC2 and its impact on treatment response to carbamazepine	Rädisch S.	2014
Non genetic association studies	EMBASE	Recommendations for HLA-B15:02 and HLA-A31:01 genetic testing to reduce the risk of carbamazepine-induced hypersensitivity reactions	Amstutz U.	2014
Non genetic association studies	EMBASE	Severity of manifestations in tuberous sclerosis complex in relation to genotype	Kothare S.V.	2014
Non genetic association studies	EMBASE	Myoclonus-dystonia and epilepsy in a family with a novel epsilon-sarcoglycan mutation	Haugarvoll K.	2014
Non genetic association studies	EMBASE	Testing genetic association with rare and common variants in family data	Chen H.	2014
Non genetic association studies	EMBASE	The association between BsmI polymorphism and risk factors for atherosclerosis in patients with epilepsy taking valproate	Phabphal K.	2013
Non genetic association studies	EMBASE	Mutation in SNAP25 as a novel genetic cause of epilepsy and intellectual disability	Rohena L.	2013
Non genetic association studies	EMBASE	Hippocampal malrotation is associated with chromosome 22q11.2 microdeletion	Andrade D.	2013
Non genetic association studies	EMBASE	Impact of UGT1A4 genotype in the clinical response to lamotrigine in patients with epilepsy	Ortega Vázquez A.	2013
Non genetic association studies	EMBASE	Investigation of antitoxocara antibodies in epileptic patients and comparison of two methods: ELISA and western blotting	Zibaei M.	2013
Non genetic association studies	EMBASE	Application of array comparative genomic hybridization in 102 patients with epilepsy and additional neurodevelopmental disorders	Bartnik M.	2012
Non genetic association studies	EMBASE	Autistic disorder phenotype associated to a complex 15q intrachromosomal rearrangement	Christofolini D.M.	2012
Non genetic association studies	EMBASE	Increased Metallothionein I/II Expression in Patients with Temporal Lobe Epilepsy	Peixoto-Santos J.E.	2012
Non genetic association studies	EMBASE	Prenatal antiepileptic exposure associates with neonatal DNA methylation differences	Smith A.K.	2012
Non genetic association studies	EMBASE	Familial adult myoclonic epilepsy: Recognition of mild phenotypes and refinement of the 2q locus	Crompton D.E.	2012
Non genetic association studies	EMBASE	Functional variant in SCN1A gene and response to treatment in epilepsy	Sadat H.B.	2011
Non genetic association studies	EMBASE	Novel SCARB2 mutation in action myoclonus-renal failure syndrome and evaluation of SCARB2 mutations in isolated AMRF features	Hopfner F.	2011
Non genetic association studies	EMBASE	Clinical phenotypes, epilepsy and genetics of various subtypes of polymicrogyria and evidence for a novel locus for bilateral perisylvian polymicrogyria narrowed to 2p16.1-p16.3	Amrom D.	2011
Non genetic association studies	EMBASE	Molecular genetic studies of patients with familial generalized epilepsy with febrile seizures plus in Chinese Han populations from Sichuan province	Zou X.	2011
Non genetic association studies	EMBASE	Progressive myoclonic epilepsy: Searching for a genetic diagnosis	Pinho J.	2011
Non genetic association studies	EMBASE	Scn1a missense mutation causes limbic hyperexcitability and vulnerability to experimental febrile seizures	Ohno Y.	2011
Non genetic association studies	EMBASE	Primary motor cortex alterations in a compound heterozygous form of Unverricht-Lundborg disease (EPM1)	Danner N.	2011
Non genetic association studies	EMBASE	Protocadherin 19 mutations in girls with infantile-onset epilepsy	Marini C.	2010
Non genetic association studies	EMBASE	Byproducts of protein, lipid and DNA oxidative damage and antioxidant enzyme activities in seizure	Ercegovac M.	2010
Non genetic association studies	EMBASE	Generalized epilepsy with febrile seizures plus (GEFS+) spectrum: Clinical manifestations and SCN1A mutations in Indonesian patients	Herini E.S.	2010
Non genetic association studies	EMBASE	Biotin-responsive basal ganglia disease in ethnic europeans with novel SLC19A3 mutations	Debs R.	2010
Non genetic association studies	EMBASE	Italian presenilin 2 mutation (R71W) in early-onset dementia with relevant behavioural disturbances	Piscopo P.	2009
Non genetic association studies	EMBASE	Genetic screening of two Tunisian families with generalized epilepsy with febrile seizures plus	Fendri-Kriaa N.	2009
Non genetic association studies	EMBASE	β subunit-specific modulations of BK channel function by a mutation associated with epilepsy and dyskinesia	Lee U.S.	2009
Non genetic association studies	EMBASE	Linkage location and mutation analysis of generalized epilepsy with febrile seizures plus	Lin H.	2008
Non genetic association studies	EMBASE	Familial epilepsy and developmental dysphasia: Description of an Italian pedigree with autosomal dominant inheritance and screening of candidate loci	Michelucci R.	2008
Non genetic association studies	EMBASE	Paroxysmal exercise-induced dyskinesia and epilepsy is due to mutations in SLC2A1, encoding the glucose transporter GLUT1	Suls A.	2008
Non genetic association studies	EMBASE	Cryptogenic epileptic syndromes related to SCN1A: Twelve novel mutations identified	Zucca C.	2008
Non genetic association studies	EMBASE	GEFS+ is not related to the most common mutations of SCN1B, SCN1A and GABRG2 in two Tunisian families	Mrabet H.	2007
Non genetic association studies	EMBASE	Familial mesial temporal lobe epilepsy maps to chromosome 4q13.2-q21.3	Hedera P.	2007
Non genetic association studies	EMBASE	Genetic factors in the predisposition to drug-induced hypersensitivity reactions	Pirmohamed M.	2006
Non genetic association studies	EMBASE	Single-channel properties of human Na(V)1.1 and mechanism of channel dysfunction in SCN1A-associated epilepsy	Vanoye C.G.	2006
Non genetic association studies	EMBASE	X-linked West Syndrome and mental retardation	Cersósimo R.O.	2005
Non genetic association studies	EMBASE	Paroxysmal exercise induced dyskinesia, epilepsy and migraine in a family with autosomal dominant inheritance	Montalenti E.	2002
Non genetic association studies	EMBASE	Partial and generalized epilepsy with febrile seizures plus and a novel SCN1A mutation	Abou-Khalil B.	2001
Non genetic association studies	EMBASE	Time modulation of ictal and interictal spike-and-wave activity in generalized epilepsy.	Kellaway P.	1979
Non genetic association studies	EMBASE	Functional analysis of novel GABRA1 mutations associated with epilepsy	Pfeffer S.	2014
Non genetic association studies	EMBASE	A novel gene (myclonin 3) for classic juvenile myoclonic epilepsy	Bai D.	2014
Non genetic association studies	EMBASE	Whole exome sequencing reveals a novel mutation in a novel gene (MYCLONIN 3) for jme	Bai D.	2014
Non genetic association studies	EMBASE	Linkage analysis combined to whole exome sequencing to identify new genes in consanguineous families with juvenile myoclonic epilepsy	Bencheikh B.O.A.	2014
Non genetic association studies	EMBASE	A novel mutation of M1630V in cacna1h in idiopathic generalized epilepsies	Bai D.	2013
Non genetic association studies	EMBASE	Identification of a 15q13.3 microdeletion in clinically affected and unaffected members in a pedigree with idiopathic generalizedepilepsy	Chowdhury F.A.	2010
Non genetic association studies	EMBASE	Exome sequencing in a family with autosomal-recessive mental retardation, polyneuropathy, ataxia and epilepsy	Hor H.	2016
Non genetic association studies	EMBASE	Spinal muscular atrophy and progressive myoclonic epilepsy: A lysosomal disorder due to mutation of acid ceramidase	Gan J.	2015
Non genetic association studies	EMBASE	Functional correlates of severity in glucose transporter 1 (GLUT1) deficiency	Zaman S.M.	2015
Non genetic association studies	EMBASE	Genome wide analysis of novel copy number variations duplications/deletions of different epileptic patients in Saudi Arabia	Naseer M.I.	2015
Non genetic association studies	EMBASE	Chromosomal microarray in unexplained severe early onset epilepsy - A single centre cohort	Allen N.M.	2015
Non genetic association studies	EMBASE	Familial adult myoclonic epilepsy: A new family consistent with linkage to chromosome 2	Klein K.	2014
Non genetic association studies	EMBASE	Familial focal seizures and anterior pachyghria in a large family with a novel DCX mutation combined with a tubb1 mutation that might be a modifier for the phenotype of cognitive deficit	Kim Y.O.	2015
Non genetic association studies	EMBASE	De novo loss-of-function mutations in CHD2 cause a fever-sensitive myoclonic epileptic encephalopathy sharing features with dravet syndrome	Suls A.	2014
Non genetic association studies	EMBASE	Exome sequencing of two families with familial adult myoclonic epilepsy	Cadieux-Dion M.	2014
Non genetic association studies	EMBASE	Copy number variant (CNV) analysis of 21 families with autosomal dominant lateral temporal epilepsy	Nobile C.	2014
Non genetic association studies	EMBASE	Erratum: Copy number variants are frequent in genetic generalized epilepsy with intellectual disability (Neurology (2013) 81 (1507-1514))	Neurology (2013) 81:24 (2148). Date of Publication: 10 Dec 2013	2013
Non genetic association studies	EMBASE	Treatment outcome of genetic 7P21.3 deletion with EEG abnormalities and autism phenotype in a 5-year old male	Chez M.	2013
Non genetic association studies	EMBASE	Chromosomal microarray is high yield for identifying copy number variants in epilepsy patients	Olson H.	2013
Non genetic association studies	EMBASE	Epileptic seizures and chromosomal microdeletions/duplications	Spreiz A.	2013
Non genetic association studies	EMBASE	Glut1-deficiency in the genetic generalised epilepsies	Mullen S.	2013
Non genetic association studies	EMBASE	Recurrent reciprocal genomic rearrangement of 17q12 as a cause of GEFS+	Hardies K.	2013
Non genetic association studies	EMBASE	Identification of a novel gene in a family with severe infantile-onset epilepsy	Depondt C.	2012
Non genetic association studies	EMBASE	A compound heterozygous missense mutation and a large deletion in the KCTD7 gene presenting as an opsoclonus-myoclonus ataxia-like syndrome	Blumkin L.	2012
Non genetic association studies	EMBASE	Familial movement-induced reflex epilepsy (FMIRE): A novel genetic epilepsy syndrome with possible mapping to chromosome 1P	Schirwani S.	2012
Non genetic association studies	EMBASE	Microarray analysis in children with epilepsy of unknown cause	Demos M.K.	2012
Non genetic association studies	EMBASE	SCN1A mutations in patients considered for epilepsy surgery	Kao A.	2012
Non genetic association studies	EMBASE	De novo MGC4607 gene heterozygous missense variants in a child with multiple cerebral cavernous malformations	Mosca L.	2012
Non genetic association studies	EMBASE	Whole-exome sequencing in a large GEFS+ family	Schubert J.	2012
Non genetic association studies	EMBASE	Scn1a mutations involving the sodium channel pore region resulting in intractable seizures and possible sudep (sudden unexplained death in epilepsy)	Sotero De Menezes M.A.	2012
Non genetic association studies	EMBASE	Molecular investigation of Dravet and Doose syndromes: Advancing the knowledge of clinical use of genetic testing for monogenic epilepsies	Gonsales M.C.	2011
Non genetic association studies	EMBASE	Identification of CNVs in children with neurodevelopmental disorders using oligonucleotide array-CGH	Bartnik M.	2011
Non genetic association studies	EMBASE	Epilepsy in girls with de novo protocadherin 19 mutations	Specchio N.	2011
Non genetic association studies	EMBASE	Validating massive parallel sequencing as a diagnostic tool for seizure disorders	Lemke J.	2011
Non genetic association studies	EMBASE	Genome-Wide analysis of structural genomic variations suggests novel candidate genes in early-onset absence epilepsy	Muhle H.	2010
Non genetic association studies	EMBASE	Two Novel Mutations in SCN1A Gene in Iranian Patients with Epilepsy	Ebrahimi A.	2010
Non genetic association studies	EMBASE	Severe mental retardation, seizures, and hypotonia due to deletions of MEF2C	Nowakowska B.A.	2010
Non genetic association studies	EMBASE	Functional analysis of ion channel mutations in genetic epilepsies and pharmacoresistance	Lerche H.	2009
Non genetic association studies	EMBASE	Hippocampal kindling increases the expression of glutamate receptor-A flip and -B Flip mRNA in dentate granule cells	Kamphuis W.	1992
Non genetic association studies	SCOPUS	Clinical heterogeneity in genetically determined idiopathic epilepsy [Heterogeneity clinique dans les epilepsies idiopathiques genetiquement determinees],"http://www.scopus.com/inward/record.url?eid=2-s2.0-0033927386&partnerID=40&md5=c64bba358cb36d7a6696e012503cdb63"	Picard F., Hirsch E., Marescaux C.,2000,"http://www.scopus.com/inward/record.url?eid=2-s2.0-0033927386&partnerID=40&md5=c64bba358cb36d7a6696e012503cdb63"
Non genetic association studies	SCOPUS	The phenotypic spectrum related to the human epilepsy susceptibility gene "EJM1","http://www.scopus.com/inward/record.url?eid=2-s2.0-0029126795&partnerID=40&md5=ad16ae843a67b9bf14446ccffd2b8ec3"	Sander T., Hildmann T., Janz D., Wienker T.F., Neitzel H., Bianchi A., Bauer G., Sailer U., Berek K., Schmitz B., Beck-Mannagetta G.,1995,"http://www.scopus.com/inward/record.url?eid=2-s2.0-0029126795&partnerID=40&md5=ad16ae843a67b9bf14446ccffd2b8ec3"
Non genetic association studies	SCOPUS	Localization of idiopathic generalized epilepsy on chromosome 6p in families of juvenile myoclonic epilepsy patients,"http://www.scopus.com/inward/record.url?eid=2-s2.0-0026096204&partnerID=40&md5=52f32188e4278616fad82a699719b213"	Durner M., Sander T., Greenberg D.A., Johnson K., Beck-Mannagetta G., Janz D.,1991,"http://www.scopus.com/inward/record.url?eid=2-s2.0-0026096204&partnerID=40&md5=52f32188e4278616fad82a699719b213"
Non genetic association studies	SCOPUS	A new locus for autosomal dominant generalized epilepsy associated with mild mental retardation on chromosome 3p,"http://www.scopus.com/inward/record.url?eid=2-s2.0-79955899848&partnerID=40&md5=581b992170b15f9ec2c8d3f552947678"	Blair M.A., Abou-Khalil B., Crunk A., Haines J.L., Hedera P.,2011,"http://www.scopus.com/inward/record.url?eid=2-s2.0-79955899848&partnerID=40&md5=581b992170b15f9ec2c8d3f552947678"
Non genetic association studies	SCOPUS	A profile of alternative RNA splicing and transcript variation of CACNA1H, a human T-channel gene candidate for idiopathic generalized epilepsies,"http://www.scopus.com/inward/record.url?eid=2-s2.0-33646159973&partnerID=40&md5=1c4dd0d5d4c2f2e4e2ac325bbc175cb1"	Zhong X., Liu J.R., Kyle J.W., Hanck D.A., Agnew W.S.,2006,"http://www.scopus.com/inward/record.url?eid=2-s2.0-33646159973&partnerID=40&md5=1c4dd0d5d4c2f2e4e2ac325bbc175cb1"
Non genetic association studies	SCOPUS	First de novo KCND3 mutation causes severe Kv4.3 channel dysfunction leading to early onset cerebellar ataxia, intellectual disability, oral apraxia and epilepsy,"http://www.scopus.com/inward/record.url?eid=2-s2.0-84937147990&partnerID=40&md5=0a5937ae5567691023f7023213405d14"	Smets K., Duarri A., Deconinck T., Ceulemans B., van de Warrenburg B.P., ZÃ¼chner S., Gonzalez M.A., SchÃ¼le R., Synofzik M., Van der Aa N., De Jonghe P., Verbeek D.S., Baets J.,2015,"http://www.scopus.com/inward/record.url?eid=2-s2.0-84937147990&partnerID=40&md5=0a5937ae5567691023f7023213405d14"
Non genetic association studies	SCOPUS	SPTAN1 encephalopathy: Distinct phenotypes and genotypes,"http://www.scopus.com/inward/record.url?eid=2-s2.0-84929075930&partnerID=40&md5=e8ec5b02ca264c41306afdbac3b9cc7e"	Tohyama J., Nakashima M., Nabatame S., Gaik-Siew C., Miyata R., Rener-Primec Z., Kato M., Matsumoto N., Saitsu H.,2015,"http://www.scopus.com/inward/record.url?eid=2-s2.0-84929075930&partnerID=40&md5=e8ec5b02ca264c41306afdbac3b9cc7e"
Non genetic association studies	SCOPUS	Spinal muscular atrophy associated with progressive myoclonic epilepsy: A rare condition caused by mutations in ASAH1,"http://www.scopus.com/inward/record.url?eid=2-s2.0-84929508612&partnerID=40&md5=6669031f7a0280789b522cc1f856d925"	Rubboli G., Veggiotti P., Pini A., Berardinelli A., Cantalupo G., Bertini E., Tiziano F.D., D'Amico A., Piazza E., Abiusi E., Fiori S., Pasini E., Darra F., Gobbi G., Michelucci R.,2015,"http://www.scopus.com/inward/record.url?eid=2-s2.0-84929508612&partnerID=40&md5=6669031f7a0280789b522cc1f856d925"
Non genetic association studies	SCOPUS	Clinical whole-genome sequencing in severe early-onset epilepsy reveals new genes and improves molecular diagnosis,"http://www.scopus.com/inward/record.url?eid=2-s2.0-84900557599&partnerID=40&md5=1892328eb5c2280fd83164a393e6cd8d"	Martin H.C., Kim G.E., Pagnamenta A.T., Murakami Y., Carvill G.L., Meyer E., Copley R.R., Rimmer A., Barcia G., Fleming M.R., Kronengold J., Brown M.R., Hudspith K.A., Broxholme J., Kanapin A., Cazier J.B., Kinoshita T., Nabbout R., Bentley D., McVean G., Heavin S., Zaiwalla Z., McShane T., Mefford H.C., Shears D., Stewart H., Kurian M.A., Scheffer I.E., Blair E., Donnelly P., Kaczmarek L.K., Tay…
Non genetic association studies	SCOPUS	Three epilepsy-associated GABRG2 missense mutations at the Î³+/Î²- interface disrupt GABAA receptor assembly and trafficking by similar mechanisms but to different extents,"http://www.scopus.com/inward/record.url?eid=2-s2.0-84901338413&partnerID=40&md5=03a5601bacb8bf1df4f269efbbe97bdd"	Huang X., Hernandez C.C., Hu N., Macdonald R.L.,2014,"http://www.scopus.com/inward/record.url?eid=2-s2.0-84901338413&partnerID=40&md5=03a5601bacb8bf1df4f269efbbe97bdd"
Non genetic association studies	SCOPUS	Expression of Î²-amyloid precursor protein in refractory epilepsy,"http://www.scopus.com/inward/record.url?eid=2-s2.0-84896503405&partnerID=40&md5=dc53eae5316666c34a6fa0162d433ad4"	Sima X., Xu J., Li J., Zhong W., You C.,2014,"http://www.scopus.com/inward/record.url?eid=2-s2.0-84896503405&partnerID=40&md5=dc53eae5316666c34a6fa0162d433ad4"
Non genetic association studies	SCOPUS	Cerebral cavernous malformation: Clinical report of two families with variable phenotype associated with KRIT1 mutation,"http://www.scopus.com/inward/record.url?eid=2-s2.0-84888014345&partnerID=40&md5=da8e75d39fc2e68dba7661efd5895ba5"	Balasubramanian M., Jain V., Glover R.C., Robertson L.K., Mordekar S.R.,2013,"http://www.scopus.com/inward/record.url?eid=2-s2.0-84888014345&partnerID=40&md5=da8e75d39fc2e68dba7661efd5895ba5"
Non genetic association studies	SCOPUS	A new locus for familial temporal lobe epilepsy on chromosome 3q,"http://www.scopus.com/inward/record.url?eid=2-s2.0-84884700087&partnerID=40&md5=49c88b1c543caf68ca2892a7732ee218"	Chahine L., Abou-Khalil B., Siren A., Andermann F., Hedera P., Ge Q., Andermann E., Pandolfo M.,2013,"http://www.scopus.com/inward/record.url?eid=2-s2.0-84884700087&partnerID=40&md5=49c88b1c543caf68ca2892a7732ee218"
Non genetic association studies	SCOPUS	Genetic and phenotypic characteristics of SCN1A mutations in Dravet syndrome,"http://www.scopus.com/inward/record.url?eid=2-s2.0-84872127614&partnerID=40&md5=299c9e3eca7e25a730949a1d0d018c4e"	Xu X.-J., Zhang Y.-H., Sun H.-H., Liu X.-Y., Jiang Y.-W., Wu X.-R.,2012,"http://www.scopus.com/inward/record.url?eid=2-s2.0-84872127614&partnerID=40&md5=299c9e3eca7e25a730949a1d0d018c4e"
Non genetic association studies	SCOPUS	The GABRA6 mutation, R46W, associated with childhood absence epilepsy, alters Î±6Î²2Î³2 and Î±6Î²2Î´ GABA A receptor channel gating and expression,"http://www.scopus.com/inward/record.url?eid=2-s2.0-82455166975&partnerID=40&md5=d46da7976b0acbbedb6fd565400cf825"	Hernandez C.C., Gurba K.N., Hu N., Macdonald R.L.,2011,"http://www.scopus.com/inward/record.url?eid=2-s2.0-82455166975&partnerID=40&md5=d46da7976b0acbbedb6fd565400cf825"
Non genetic association studies	SCOPUS	FOXG1, a new gene responsible for the congenital form of Rett syndrome [FOXG1, un nuevo gen responsable de la forma congenital del sÃ­ndrome de rett],"http://www.scopus.com/inward/record.url?eid=2-s2.0-79957740338&partnerID=40&md5=88b3876462664b6e45191855944a3c7f"	Roche-MartÃ­nez A., Gerotina E., Armstrong-MorÃ³n J., Sans-Capdevila O., Pineda M.,2011,"http://www.scopus.com/inward/record.url?eid=2-s2.0-79957740338&partnerID=40&md5=88b3876462664b6e45191855944a3c7f"
Non genetic association studies	SCOPUS	De novo syngap1 mutations in nonsyndromic intellectual disability and autism,"http://www.scopus.com/inward/record.url?eid=2-s2.0-79954982769&partnerID=40&md5=56a4144656292dc988cafaf12d97ab38"	Hamdan F.F., Daoud H., Piton A., Gauthier J., Dobrzeniecka S., Krebs M.-O., Joober R., Lacaille J.-C., Nadeau A., Milunsky J.M., Wang Z., Carmant L., Mottron L., Beauchamp M.H., Rouleau G.A., Michaud J.L.,2011,"http://www.scopus.com/inward/record.url?eid=2-s2.0-79954982769&partnerID=40&md5=56a4144656292dc988cafaf12d97ab38"
Non genetic association studies	SCOPUS	Genotype-phenotype relationship in three cases with overlapping 19p13.12 microdeletions,"http://www.scopus.com/inward/record.url?eid=2-s2.0-78549253454&partnerID=40&md5=29ad9c224d14127c974aa90688972aab"	Bonaglia M.C., Marelli S., Novara F., Commodaro S., Borgatti R., Minardo G., Memo L., Mangold E., Beri S., Zucca C., Brambilla D., Molteni M., Giorda R., Weber R.G., Zuffardi O.,2010,"http://www.scopus.com/inward/record.url?eid=2-s2.0-78549253454&partnerID=40&md5=29ad9c224d14127c974aa90688972aab"
Non genetic association studies	SCOPUS	Focal epilepsy in the Belgian shepherd: Evidence for simple Mendelian inheritance,"http://www.scopus.com/inward/record.url?eid=2-s2.0-71149111174&partnerID=40&md5=8e90f1921c754e9e260a4e9279649211"	Berendt M., GullÃ¸v C.H., Fredholm M.,2009,"http://www.scopus.com/inward/record.url?eid=2-s2.0-71149111174&partnerID=40&md5=8e90f1921c754e9e260a4e9279649211"
Non genetic association studies	SCOPUS	Î² subunit-specific modulations of BK channel function by a mutation associated with epilepsy and dyskinesia,"http://www.scopus.com/inward/record.url?eid=2-s2.0-63849267426&partnerID=40&md5=0df928eb9ff9d78126a6fdb065c47f1a"	Lee U.S., Cui J.,2009,"http://www.scopus.com/inward/record.url?eid=2-s2.0-63849267426&partnerID=40&md5=0df928eb9ff9d78126a6fdb065c47f1a"
Non genetic association studies	SCOPUS	The three stages of epilepsy in patients with CDKL5 mutations,"http://www.scopus.com/inward/record.url?eid=2-s2.0-44849144752&partnerID=40&md5=f6c256a2c471f3be350c7aba3af1be19"	Bahi-Buisson N., Kaminska A., Boddaert N., Rio M., Afenjar A., GÃ©rard M., Giuliano F., Motte J., HÃ©ron D., Morel M.A.N., Plouin P., Richelme C., Des Portes V., Dulac O., Philippe C., Chiron C., Nabbout R., Bienvenu T.,2008,"http://www.scopus.com/inward/record.url?eid=2-s2.0-44849144752&partnerID=40&md5=f6c256a2c471f3be350c7aba3af1be19"
Non genetic association studies	SCOPUS	Impairment of CDKL5 nuclear localisation as a cause for severe infantile encephalopathy,"http://www.scopus.com/inward/record.url?eid=2-s2.0-40649104780&partnerID=40&md5=28aee2e71ed29c404c411fe960ba9788"	Rosas-Vargas H., Bahi-Buisson N., Philippe C., Nectoux J., Girard B., N'Guyen Morel M.A., Gitiaux C., Lazaro L., Odent S., Jonveaux P., Chelly J., Bienvenu T.,2008,"http://www.scopus.com/inward/record.url?eid=2-s2.0-40649104780&partnerID=40&md5=28aee2e71ed29c404c411fe960ba9788"
Non genetic association studies	SCOPUS	Generalized epilepsy with febrile seizures plus-associated sodium channel Î²1 subunit mutations severely reduce beta subunit-mediated modulation of sodium channel function,"http://www.scopus.com/inward/record.url?eid=2-s2.0-34547670914&partnerID=40&md5=1463bd4bd9942ee0caf43f7dc73c1e74"	Xu R., Thomas E.A., Gazina E.V., Richards K.L., Quick M., Wallace R.H., Harkin L.A., Heron S.E., Berkovic S.F., Scheffer I.E., Mulley J.C., Petrou S.,2007,"http://www.scopus.com/inward/record.url?eid=2-s2.0-34547670914&partnerID=40&md5=1463bd4bd9942ee0caf43f7dc73c1e74"
Non genetic association studies	SCOPUS	Partial epilepsy with prominent auditory symptoms not linked to chromosome 10q,"http://www.scopus.com/inward/record.url?eid=2-s2.0-0036761619&partnerID=40&md5=1301e2a2a0d958afbce76b7feee7c5bf"	Bisulli F., Tinuper P., Marini C., Avoni P., Carraro G., Nobile C.,2002,"http://www.scopus.com/inward/record.url?eid=2-s2.0-0036761619&partnerID=40&md5=1301e2a2a0d958afbce76b7feee7c5bf"
Non genetic association studies	SCOPUS	X-linked myoclonic epilepsy with spasticity and intellectual disability: Mutation in the homeobox gene ARX,"http://www.scopus.com/inward/record.url?eid=2-s2.0-0037072260&partnerID=40&md5=e0fa94f3cb65638a13196ca1ace1ba58"	Scheffer I.E., Wallace R.H., Phillips F.L., Hewson P., Reardon K., Parasivam G., Stromme P., Berkovic S.F., Gecz J., Mulley J.C.,2002,"http://www.scopus.com/inward/record.url?eid=2-s2.0-0037072260&partnerID=40&md5=e0fa94f3cb65638a13196ca1ace1ba58"
Non genetic association studies	SCOPUS	Truncation of the GABAa-receptor Î³2 subunit in a family with generalized epilepsy with febrile seizures plus,"http://www.scopus.com/inward/record.url?eid=2-s2.0-0036155260&partnerID=40&md5=d04b1406bb637b4a599383c844fb3aba"	Harkin L.A., Bowser D.N., Dibbens L.M., Singh R., Phillips F., Wallace R.H., Richards M.C., Williams D.A., Mulley J.C., Berkovic S.F., Scheffer I.E., Petrou S.,2002,"http://www.scopus.com/inward/record.url?eid=2-s2.0-0036155260&partnerID=40&md5=d04b1406bb637b4a599383c844fb3aba"
Non genetic association studies	SCOPUS	A locus for juvenile myoclonic epilepsy maps to 2q33-q36,"http://www.scopus.com/inward/record.url?eid=2-s2.0-77955289156&partnerID=40&md5=aa9300d10fa78e5440f5bd96ec9ea3c8"	Ratnapriya R., Vijai J., Kadandale J.S., Iyer R.S., Radhakrishnan K., Anand A.,2010,"http://www.scopus.com/inward/record.url?eid=2-s2.0-77955289156&partnerID=40&md5=aa9300d10fa78e5440f5bd96ec9ea3c8"
Non genetic association studies	SCOPUS	Mutational analysis of EFHC1 gene in Italian families with juvenile myoclonic epilepsy,"http://www.scopus.com/inward/record.url?eid=2-s2.0-34548417251&partnerID=40&md5=7fefd9b264666a691e170ebb88bd61d9"	Annesi F., Gambardella A., Michelucci R., Bianchi A., Marini C., Canevini M.P., Capovilla G., Elia M., Buti D., Chifari R., Striano P., Rocca F.E., Castellotti B., Cali F., Labate A., LePiane E., Besana D., Sofia V., Tabiadon G., Tortorella G., Vigliano P., Vignoli A., Beccaria F., Annesi G., Striano S., Aguglia U., Guerrini R., Quattrone A.,2007,"http://www.scopus.com/inward/record.url?eid=2-s2.…
Non genetic association studies	SCOPUS	Mutational analysis of CACNA1G in idiopathic generalized epilepsy. Mutation in brief #962. Online.,"http://www.scopus.com/inward/record.url?eid=2-s2.0-34250633222&partnerID=40&md5=1ed87c617cef3cdf68e617f7e06fee56"	Singh B., Monteil A., Bidaud I., Sugimoto Y., Suzuki T., Hamano S., Oguni H., Osawa M., Alonso M.E., Delgado-Escueta A.V., Inoue Y., Yasui-Furukori N., Kaneko S., Lory P., Yamakawa K.,2007,"http://www.scopus.com/inward/record.url?eid=2-s2.0-34250633222&partnerID=40&md5=1ed87c617cef3cdf68e617f7e06fee56"
Non genetic association studies	SCOPUS	Further evidence of the association between LQT syndrome and epilepsy in a family with KCNQ1 pathogenic variant,"http://www.scopus.com/inward/record.url?eid=2-s2.0-84923239892&partnerID=40&md5=eef73290bd8c52a0d4633552f6ccca9c"	De Llano C.T., Campuzano O., PÃ©rez-Serra A., Mademont I., Coll M., Allegue C., Iglesias A., Partemi S., Striano P., Oliva A., Brugada R.,2015,"http://www.scopus.com/inward/record.url?eid=2-s2.0-84923239892&partnerID=40&md5=eef73290bd8c52a0d4633552f6ccca9c"
Non genetic association studies	SCOPUS	Myoclonic astatic epilepsy in a patient with a de novo 4q21.22q21.23 microduplication,"http://www.scopus.com/inward/record.url?eid=2-s2.0-84948416209&partnerID=40&md5=26329366f91f7ec4eb7f768842342c58"	Ottaviani V., Bartocci A., Pantaleo M., Giglio S., Cecconi M., Verrotti A., Merla G., Stangoni G., Prontera P.,2015,"http://www.scopus.com/inward/record.url?eid=2-s2.0-84948416209&partnerID=40&md5=26329366f91f7ec4eb7f768842342c58"
Non genetic association studies	SCOPUS	Exonic microdeletions of the gephyrin gene impair GABAergic synaptic inhibition in patients with idiopathic generalized epilepsy,"http://www.scopus.com/inward/record.url?eid=2-s2.0-84898860395&partnerID=40&md5=d07f8e5f354e8b58dd6d2e23a123e9b5"	Dejanovic B., Lal D., Catarino C.B., Arjune S., Belaidi A.A., Trucks H., Vollmar C., Surges R., Kunz W.S., Motameny S., AltmÃ¼ller J., KÃ¶hler A., Neubauer B.A., EPICURE Consortium, NÃ¼rnberg P., Noachtar S., Schwarz G., Sander T.,2014,"http://www.scopus.com/inward/record.url?eid=2-s2.0-84898860395&partnerID=40&md5=d07f8e5f354e8b58dd6d2e23a123e9b5"
Non genetic association studies	SCOPUS	A newly discovered LGI1 mutation in Korean family with autosomal dominant lateral temporal lobe epilepsy,"http://www.scopus.com/inward/record.url?eid=2-s2.0-84891165765&partnerID=40&md5=b8149bec61b1fad139367dd5e5342c2a"	Lee M.K., Kim S.W., Lee J.H., Cho Y.-J., Kim D.-E., Lee B.I., Kim H.M., Lee M.G., Heo K.,2014,"http://www.scopus.com/inward/record.url?eid=2-s2.0-84891165765&partnerID=40&md5=b8149bec61b1fad139367dd5e5342c2a"
Non genetic association studies	SCOPUS	Severe infantile epileptic encephalopathy due to mutations in PLCB1: Expansion of the genotypic and phenotypic disease spectrum,"http://www.scopus.com/inward/record.url?eid=2-s2.0-84914097284&partnerID=40&md5=9fbc0bd13cb72b823e2921d0a32bf04d"	Ngoh A., Mctague A., Wentzensen I.M., Meyer E., Applegate C., Kossoff E.H., Batista D.A., Wang T., Kurian M.A.,,"http://www.scopus.com/inward/record.url?eid=2-s2.0-84914097284&partnerID=40&md5=9fbc0bd13cb72b823e2921d0a32bf04d"
Non genetic association studies	SCOPUS	15q13.3 microdeletions in a prospectively recruited cohort of patients with idiopathic generalized epilepsy in Bulgaria,"http://www.scopus.com/inward/record.url?eid=2-s2.0-84876996398&partnerID=40&md5=9347de6ccf0256f3fe4ee048f48e20a8"	Kirov A., Dimova P., Todorova A., Mefford H., Todorov T., Saraylieva G., Bojinova V., Mitev V., Helbig I.,2013,"http://www.scopus.com/inward/record.url?eid=2-s2.0-84876996398&partnerID=40&md5=9347de6ccf0256f3fe4ee048f48e20a8"
Non genetic association studies	SCOPUS	'North Sea' progressive myoclonus epilepsy: Phenotype of subjects with GOSR2 mutation,"http://www.scopus.com/inward/record.url?eid=2-s2.0-84876021086&partnerID=40&md5=4f442b73092652690166a2021abafb47"	BoissÃ© Lomax L., Bayly M.A., Hjalgrim H., MÃ¸ller R.S., Vlaar A.M., Aaberg K.M., Marquardt I., Gandolfo L.C., Willemsen M., Kamsteeg E.-J., O'Sullivan J.D., Korenke G.C., Bloem B.R., De Coo I.F., Verhagen J.M.A., Said I., Prescott T., Stray-Pedersen A., Rasmussen M., Vears D.F., Lehesjoki A.-E., Corbett M.A., Bahlo M., Gecz J., Dibbens L.M., Berkovic S.F.,2013,"http://www.scopus.com/inward/recor…
Non genetic association studies	SCOPUS	Array comparative genomic hybridization: Results from an adult population with drug-resistant epilepsy and co-morbidities,"http://www.scopus.com/inward/record.url?eid=2-s2.0-84862212038&partnerID=40&md5=1fa43e0f05b075e1dc43a345282ef195"	Galizia E.C., Srikantha M., Palmer R., Waters J.J., Lench N., Ogilvie C.M., KasperaviÄiu-te D., Nashef L., Sisodiya S.M.,2012,"http://www.scopus.com/inward/record.url?eid=2-s2.0-84862212038&partnerID=40&md5=1fa43e0f05b075e1dc43a345282ef195"
Non genetic association studies	SCOPUS	Variable expressivity of a novel mutation in the SCN1A gene leading to an autosomal dominant seizure disorder,"http://www.scopus.com/inward/record.url?eid=2-s2.0-80053566624&partnerID=40&md5=1000300e663145c37cfa235bfa189413"	Mhanni A.A., Hartley J.N., Sanger W.G., Chudley A.E., Spriggs E.L.,2011,"http://www.scopus.com/inward/record.url?eid=2-s2.0-80053566624&partnerID=40&md5=1000300e663145c37cfa235bfa189413"
Non genetic association studies	SCOPUS	Investigation of the 15q13.3 CNV as a genetic modifier for familial epilepsies with variable phenotypes,"http://www.scopus.com/inward/record.url?eid=2-s2.0-80053571410&partnerID=40&md5=f6e7e887e810e276e7881c6f614eb359"	Mulley J.C., Scheffer I.E., Desai T., Bayly M.A., Grinton B.E., Vears D.F., Berkovic S.F., Dibbens L.M.,2011,"http://www.scopus.com/inward/record.url?eid=2-s2.0-80053571410&partnerID=40&md5=f6e7e887e810e276e7881c6f614eb359"
Non genetic association studies	SCOPUS	Recurrent distal 7q11.23 deletion including HIP1 and YWHAG identified in patients with intellectual disabilities, epilepsy, and neurobehavioral problems,"http://www.scopus.com/inward/record.url?eid=2-s2.0-78649786568&partnerID=40&md5=6c4c9730180c4ba2a4a2f143c3af2d43"	Ramocki M.B., Bartnik M., Szafranski P., KoÅ‚odziejska K.E., Xia Z., Bravo J., Miller G.S., Rodriguez D.L., Williams C.A., Bader P.I., Szczepanik E., Mazurczak T., Antczak-Marach D., Coldwell J.G., Akman C.I., McAlmon K., Cohen M.P., McGrath J., Roeder E., Mueller J., Kang S.-H.L., Bacino C.A., Patel A., Bocian E., Shaw C.A., Cheung S.W., Mazurczak T., Stankiewicz P.,2010,"http://www.scopus.com/i…
Non genetic association studies	SCOPUS	SCN1A mutation screening in adult patients with Lennox-Gastaut syndrome features,"http://www.scopus.com/inward/record.url?eid=2-s2.0-70449127066&partnerID=40&md5=409727ce79c3b3b7d2e6474766d8902a"	Selmer K.K., Lund C., Brandal K., Undlien D.E., Brodtkorb E.,2009,"http://www.scopus.com/inward/record.url?eid=2-s2.0-70449127066&partnerID=40&md5=409727ce79c3b3b7d2e6474766d8902a"
Non genetic association studies	SCOPUS	SCN1A variant in a Scandinavian GEFS+ family: A wolf in sheep's clothing?,"http://www.scopus.com/inward/record.url?eid=2-s2.0-53549110001&partnerID=40&md5=343e100bc956549bf435d3ad4d5f352a"	Holland K.D.,2008,"http://www.scopus.com/inward/record.url?eid=2-s2.0-53549110001&partnerID=40&md5=343e100bc956549bf435d3ad4d5f352a"
Non genetic association studies	SCOPUS	Genetic screening of Scandinavian families with febrile seizures and epilepsy or GEFS+,"http://www.scopus.com/inward/record.url?eid=2-s2.0-40549143994&partnerID=40&md5=94d53bd25449919cb9c7d3ac2e6b34c6"	Selmer K.K., Egeland T., Solaas M.H., Nakken K.O., Kjeldsen M.J., Friis M.L., Brandal K., Corey L.A., Undlien D.E.,2008,"http://www.scopus.com/inward/record.url?eid=2-s2.0-40549143994&partnerID=40&md5=94d53bd25449919cb9c7d3ac2e6b34c6"
Non genetic association studies	SCOPUS	Mutation analysis of WASF2 and GALE genes in one Chinese family with benign familial infantile convulsions with a novel locus,"http://www.scopus.com/inward/record.url?eid=2-s2.0-39749126177&partnerID=40&md5=415ed29bebc78a26b13ea5c9a50a35ba"	Xiaohong Z., Abuhamed M., Wang Y.-Q.,2007,"http://www.scopus.com/inward/record.url?eid=2-s2.0-39749126177&partnerID=40&md5=415ed29bebc78a26b13ea5c9a50a35ba"
Non genetic association studies	SCOPUS	Idiopathic generalized epilepsy phenotypes associated with different EFHC1 mutations,"http://www.scopus.com/inward/record.url?eid=2-s2.0-33845708542&partnerID=40&md5=1b31e25369a375e44bae3cef15b929d6"	Stogmann E., Lichtner P., Baumgartner C., Bonelli S., Assem-Hilger E., Leutmezer F., Schmied M., Hotzy C., Strom T.M., Meitinger T., Zimprich F., Zimprich A.,2006,"http://www.scopus.com/inward/record.url?eid=2-s2.0-33845708542&partnerID=40&md5=1b31e25369a375e44bae3cef15b929d6"
Non genetic association studies	SCOPUS	Discovery of novel sodium channel inhibitors-A gene family-based approach,"http://www.scopus.com/inward/record.url?eid=2-s2.0-33748975204&partnerID=40&md5=5e8a450bdddbf630fa6da56417dd13a7"	Clare J.J.,2006,"http://www.scopus.com/inward/record.url?eid=2-s2.0-33748975204&partnerID=40&md5=5e8a450bdddbf630fa6da56417dd13a7"
Non genetic association studies	SCOPUS	SCN1A mutation analysis in myoclonic astatic epilepsy and severe idiopathic generalized epilepsy of infancy with generalized tonic-clonic seizures,"http://www.scopus.com/inward/record.url?eid=2-s2.0-23644433461&partnerID=40&md5=01cd56865c785e25ae16012c06cb630d"	Ebach K., Joos H., Doose H., Stephani U., Kurlemann G., Fiedler B., Hahn A., Hauser E., Hundt K., Holthausen H., MÃ¼ller U., Neubauer B.A.,2005,"http://www.scopus.com/inward/record.url?eid=2-s2.0-23644433461&partnerID=40&md5=01cd56865c785e25ae16012c06cb630d"
Non genetic association studies	SCOPUS	Lack of SCN1A mutations in familial febrile seizures,"http://www.scopus.com/inward/record.url?eid=2-s2.0-0036093827&partnerID=40&md5=1329ed1444d3e247157801012abbdd39"	Malacarne M., Madia F., Gennaro E., Vacca D., GÃ¼ney A.I., Buono S., Bernardina B.D., Gaggero R., Gobbi G., Lispi M.L., Malamaci D., Melideo G., Roccella M., Sferro C., Tiberti A., Vanadia F., Vigevano F., Viri F., Vitali M.R., Bricarelli F.D., Bianchi A., Zara F.,2002,"http://www.scopus.com/inward/record.url?eid=2-s2.0-0036093827&partnerID=40&md5=1329ed1444d3e247157801012abbdd39"
Non genetic association studies	LILACS	CorrelaÃ§Ãµes entre o genÃ³tipo e o fenÃ³tipo na sÃ­ndrome de Dravet com mutaÃ§Ãµes em SCN1A aumentam a acurÃ¡cia do diagnÃ³stico molecular/ Genotype-Phenotype correlation in Dravet Syndrome with SCN1A mutation increase efficiency of molecular diagnosis","658980","Gonsales, MC, Preto, P, Montenegro, MA, Guerreiro, MM, Lopes-Cendes, I","J. epilepsy clin. neurophysiol	18(2): 60-62, 2012. .","J. epilepsy clin. neurophysiol","LILACS","article","en","2012","","BR","http://www.scielo.br/scielo.php?script=sci_arttext&amp	pid=S1676-26492012000200009"
Non genetic association studies	GOOGLE SCHOLAR	Identification of photoperiod-regulated gene in soybean and functional analysis in Nicotiana benthamiana (Research article) 43 Ali, Ghulam M. see Begum, Sania. Journal of Genetics 93, 943 (2014).
Non genetic association studies	GOOGLE SCHOLAR	Microdeletion 15q13. 3: a locus with incomplete penetrance for autism, mental retardation, and psychiatric disorders. Journal of medical genetics 46, 382–388 (2009).
Non genetic association studies	GOOGLE SCHOLAR	Genetic variability in glutamic acid decarboxylase genes: associations with post-traumatic seizures after severe TBI. Epilepsy research 103, 180–194 (2013).
Non genetic association studies	GOOGLE SCHOLAR	Recurrent microdeletions at 15q11. 2 and 16p13. 11 predispose to idiopathic generalized epilepsies. Brain 133, 23–32 (2010).
Non genetic association studies	GOOGLE SCHOLAR	The copy number variant involving part of the α7 nicotinic receptor gene contains a polymorphic inversion. European journal of human genetics 16, 1364–1371 (2008).
Non genetic association studies	GOOGLE SCHOLAR	A third-pass genome scan in panic disorder: evidence for multiple susceptibility loci. Biological psychiatry 60, 388–401 (2006).
Non genetic association studies	GOOGLE SCHOLAR	Relative burden of large CNVs on a range of neurodevelopmental phenotypes. PLoS Genet 7, e1002334 (2011).
Non genetic association studies	GOOGLE SCHOLAR	Sequencing of the GRIK1 gene in patients with juvenile absence epilepsy does not reveal mutations affecting receptor structure. American journal of medical genetics 114, 354–359 (2002).
Non genetic association studies	GOOGLE SCHOLAR	Mutation screening of the γ-aminobutyric acid type-A receptor subunit γ2 gene in Korean patients with childhood absence epilepsy. Journal of Clinical Neurology 8, 271–275 (2012).
Non genetic association studies	GOOGLE SCHOLAR	Pharmacogenomic association study on the role of drug metabolizing, drug transporters and drug target gene polymorphisms in drug-resistant epilepsy in a north Indian population. Indian journal of human genetics 17, 32 (2011).
Non genetic association studies	GOOGLE SCHOLAR	Gender-specific contribution of the GABAA subunit genes on 5q33 in methamphetamine use disorder. The Pharmacogenomics Journal 3, 349–355 (2003).
Non genetic association studies	GOOGLE SCHOLAR	Genetic linkage analysis of a large family with photoparoxysmal response. Epilepsy research 99, 38–45 (2012).
Non genetic association studies	GOOGLE SCHOLAR	Recurrent rearrangements of chromosome 1q21. 1 and variable pediatric phenotypes. New England Journal of Medicine 359, 1685–1699 (2008).
Non genetic association studies	GOOGLE SCHOLAR	Microdeletion/duplication at 15q13. 2q13. 3 among individuals with features of autism and other neuropsychiatirc disorders. Journal of medical genetics (2008).
Non genetic association studies	GOOGLE SCHOLAR	Linking genetic variation and epigenetic modification: Functional promoter analysis of SCL12A6 and NR3C1, two candidate genes involved in the pathogenesis of mood disorders Linking genetic variation and epigenetic modification: Functional promoter analysis of SCL12A6 and NR3C1, two candidate genes involved in the pathogenesis of mood disorders Genetische Variationen und epigenetische Modifikation…
Non genetic association studies	GOOGLE SCHOLAR	Reading Disability and Chromosome 6p21. 3 Evaluation of MOG as a Candidate Gene. Journal of learning Disabilities 34, 512–519 (2001).
Non genetic association studies	GOOGLE SCHOLAR	Chromosome loci vary by juvenile myoclonic epilepsy subsyndromes: linkage and haplotype analysis applied to epilepsy and EEG 3.5–6.0 Hz polyspike waves. Molecular Genetics & Genomic Medicine (2016).
Non genetic association studies	GOOGLE SCHOLAR	Clinical and genetic familial study of a large cohort of Italian children with idiopathic epilepsy. Brain research bulletin 79, 89–96 (2009).
Non genetic association studies	GOOGLE SCHOLAR	Heterozygous reelin mutations cause autosomal-dominant lateral temporal epilepsy. The American Journal of Human Genetics 96, 992–1000 (2015).
Non genetic association studies	GOOGLE SCHOLAR	The Essence of Linkage-based Imprinting Detection: Comparing Power, Type 1 Error, and the Effects of Confounders in Two Different Analysis Approaches. Annals of human genetics 74, 248–262 (2010).
Non genetic association studies	GOOGLE SCHOLAR	Molecular genetic strategies to identify Obsessive-compulsive disorder (OCD) and schizophrenia candidate genes in a South African sub-population group. (Stellenbosch: Stellenbosch University, 2007).
Non genetic association studies	GOOGLE SCHOLAR	Autosomal dominant vasovagal syncope Clinical features and linkage to chromosome 15q26. Neurology 80, 1485–1493 (2013).
Non genetic association studies	GOOGLE SCHOLAR	Affected-sib-pair test for linkage based on constraints for identical-by-descent distributions corresponding to disease models with imprinting. Genetic epidemiology 26, 273–285 (2004).
Non genetic association studies	GOOGLE SCHOLAR	Two novel cSNPs of weaver gene in Chinese indigenous goat and their associations with milk yield. Molecular biology reports 37, 563–569 (2010).
Non genetic association studies	GOOGLE SCHOLAR	Remapping and mutation analysis of benign adult familial myoclonic epilepsy in a Japanese pedigree. Journal of human genetics 56, 742–747 (2011).
Non genetic association studies	GOOGLE SCHOLAR	Identification of novel genetic loci for non-syndromic autosomal recessive mental retardation and molecular genetic characterization of a causative GRIK2 mutation. (Freie Universität Berlin, 2008).
Non genetic association studies	GOOGLE SCHOLAR	A recurrent 15q13. 3 microdeletion syndrome associated with mental retardation and seizures. Nature genetics 40, 322–328 (2008).
Non genetic association studies	GOOGLE SCHOLAR	Mutational analysis of GABRG2 in a Japanese cohort with childhood epilepsies. Journal of human genetics 55, 375–378 (2010).
Non genetic association studies	GOOGLE SCHOLAR	Significant correlation of the SCN1A mutations and severe myoclonic epilepsy in infancy. Biochemical and biophysical research communications 295, 17–23 (2002).
Non genetic association studies	GOOGLE SCHOLAR	Variation in the X-Linked EFHC2 Gene Is Associated with Social Cognitive Abilities in Males. PloS one 10, e0131604 (2015).
Non genetic association studies	GOOGLE SCHOLAR	Mutations in the CLCN2 gene are a rare cause of idiopathic generalized epilepsy syndromes. Neurogenetics 7, 265–268 (2006).
Non genetic association studies	GOOGLE SCHOLAR	Further delineation of the 15q13 microdeletion and duplication syndromes: a clinical spectrum varying from non-pathogenic to a severe outcome. Journal of medical genetics 46, 511–523 (2009).
Non genetic association studies	GOOGLE SCHOLAR	A common missense variant in the neuregulin 1 gene is associated with both schizophrenia and sudden cardiac death. Heart Rhythm 10, 994–998 (2013).
Non genetic association studies	GOOGLE SCHOLAR	Analysis of genetic deletions and duplications in the University College London bipolar disorder case control sample. European Journal of Human Genetics 19, 588–592 (2011).
Non genetic association studies	GOOGLE SCHOLAR	A recurrent 16p12. 1 microdeletion supports a two-hit model for severe developmental delay. Nature genetics 42, 203–209 (2010).
Non genetic association studies	GOOGLE SCHOLAR	Association between microdeletion and microduplication at 16p11. 2 and autism. New England Journal of Medicine 358, 667–675 (2008).
Non genetic association studies	GOOGLE SCHOLAR	Characterization of a family with rare deletions in CNTNAP5 and DOCK4 suggests novel risk loci for autism and dyslexia. Biological psychiatry 68, 320–328 (2010).
Non genetic association studies	GOOGLE SCHOLAR	Contribution of copy number variants to the risk of sporadic congenital heart disease. (2012).
Non genetic association studies	GOOGLE SCHOLAR	Copy number variants in attention-deficit hyperactive disorder: identification of the 15q13 deletion and its functional role. Psychiatric genetics 25, 59–70 (2015).
Non genetic association studies	GOOGLE SCHOLAR	Describing the genetic architecture of epilepsy through heritability analysis. Brain awu206 (2014).
Non genetic association studies	GOOGLE SCHOLAR	Downregulation of GABAA receptor protein subunits α6, β2, δ, ε, γ2, $þeta$, and ρ2 in superior frontal cortex of subjects with autism. Journal of autism and developmental disorders 44, 1833–1845 (2014).
Non genetic association studies	GOOGLE SCHOLAR	Dysfunction of the heteromeric KV7. 3/KV7. 5 potassium channel is associated with autism spectrum disorders. Frontiers in genetics 4, 4–54 (2013).
Non genetic association studies	GOOGLE SCHOLAR	Evidence for interaction between markers in GABA (A) receptor subunit genes in an Argentinean autism spectrum disorder population. Autism Research 7, 162–166 (2014).
Non genetic association studies	GOOGLE SCHOLAR	Exome sequencing followed by large-scale genotyping suggests a limited role for moderately rare risk factors of strong effect in schizophrenia. The American Journal of Human Genetics 91, 303–312 (2012).
Non genetic association studies	GOOGLE SCHOLAR	Exploring the genomics of cognitive impairment: whole-genome SNP genotyping experience in Estonian patients and general population. (2012).
Non genetic association studies	GOOGLE SCHOLAR	Genetic analysis of GABRB3 as a candidate gene of autism spectrum disorders. Molecular autism 5, 1 (2014).
Non genetic association studies	GOOGLE SCHOLAR	Genetic profile of patients with epilepsy on first-line antiepileptic drugs and potential directions for personalized treatment. Pharmacogenomics 11, 927–941 (2010).
Non genetic association studies	GOOGLE SCHOLAR	Genetic susceptibility to type 2 diabetes and obesity: from genome-wide association studies to rare variants and beyond. Diabetologia 57, 1528–1541 (2014).
Non genetic association studies	GOOGLE SCHOLAR	Genetic variation in dopaminergic activity is associated with the risk for psychiatric side effects of levetiracetam. Epilepsia 54, 36–44 (2013).
Non genetic association studies	GOOGLE SCHOLAR	Genome-wide scan of copy number variation in late-onset Alzheimer’s disease. Journal of Alzheimer’s Disease 19, 69–77 (2010).
Non genetic association studies	GOOGLE SCHOLAR	GWAS reveals new recessive loci associated with non-syndromic facial clefting. European journal of medical genetics 55, 510–514 (2012).
Non genetic association studies	GOOGLE SCHOLAR	High-density SNP association study of the 17q21 chromosomal region linked to autism identifies CACNA1G as a novel candidate gene. Molecular psychiatry 15, 996–1005 (2010).
Non genetic association studies	GOOGLE SCHOLAR	Leveraging prior information to detect causal variants via multi-variant regression. PLoS Comput Biol 9, e1003093 (2013).
Non genetic association studies	GOOGLE SCHOLAR	Linkage Analysis of Autopsy-Confirmed Familial Alzheimer Disease Supports an Alzheimer Disease Locus in 8q24. Dementia and geriatric cognitive disorders 31, 109–118 (2011).
Non genetic association studies	GOOGLE SCHOLAR	Linkage and linkage disequilibrium scan for autism loci in an extended pedigree from Finland. Human molecular genetics 18, 2912–2921 (2009).
Non genetic association studies	GOOGLE SCHOLAR	Microdeletions of ELP4 Are Associated with Language Impairment, Autism Spectrum Disorder, and Mental Retardation. Human mutation 36, 842–850 (2015).
Non genetic association studies	GOOGLE SCHOLAR	Microduplication of 15q13. 3 and Xq21. 31 in a family with tourette syndrome and comorbidities. American Journal of Medical Genetics Part B: Neuropsychiatric Genetics 162, 825–831 (2013).
Non genetic association studies	GOOGLE SCHOLAR	Multiple recurrent de novo CNVs, including duplications of the 7q11. 23 Williams syndrome region, are strongly associated with autism. Neuron 70, 863–885 (2011).
Non genetic association studies	GOOGLE SCHOLAR	Multiple recurrent de novo copy number variations (CNVs), including duplications of the 7q11. 23 Williams-Beuren syndrome region, are strongly associated with autism. Neuron 70, 863 (2011).
Non genetic association studies	GOOGLE SCHOLAR	Ohnologs are overrepresented in pathogenic copy number mutations. Proceedings of the National Academy of Sciences 111, 361–366 (2014).
Non genetic association studies	GOOGLE SCHOLAR	On the analysis of sequence data: testing for disease susceptibility loci using patterns of linkage disequilibrium. Genetic epidemiology 35, 880–886 (2011).
Non genetic association studies	GOOGLE SCHOLAR	Osteogenesis imperfecta, tricho-dento-osseous syndrome and intellectual disability: A familial case with 17q21. 33-q22 (COL1A1 and DLX3) deletion and 7q32. 3-q33 duplication resulting from a reciprocal interchromosomal insertion. American Journal of Medical Genetics Part A 161, 2504–2511 (2013).
Non genetic association studies	GOOGLE SCHOLAR	Protein tyrosine phosphatase variants in human hereditary disorders and disease susceptibilities. Biochimica et Biophysica Acta (BBA)-Molecular Basis of Disease 1832, 1673–1696 (2013).
Non genetic association studies	GOOGLE SCHOLAR	Rare structural genetic variation in human prion diseases. Neurobiology of aging 36, 2004–e1 (2015).
Non genetic association studies	GOOGLE SCHOLAR	Rare structural variants in schizophrenia: one disorder, multiple mutations; one mutation, multiple disorders. Trends in Genetics 25, 528–535 (2009).
Non genetic association studies	GOOGLE SCHOLAR	Sequence analysis of 17 NRXN1 deletions. American Journal of Medical Genetics Part B: Neuropsychiatric Genetics 165, 52–61 (2014).
Non genetic association studies	GOOGLE SCHOLAR	Single-nucleotide polymorphism of GABA (A) receptor gamma 2 submit in familial febrile seizures. Life Science Journal 11, (2014).
Non genetic association studies	GOOGLE SCHOLAR	Single nucleotide variations in CLCN6 identified in patients with benign partial epilepsies in infancy and/or febrile seizures. PloS one 10, e0118946 (2015).
Non genetic association studies	GOOGLE SCHOLAR	The 3′ part of the dopamine transporter gene DAT1/SLC6A3 is associated with withdrawal seizures in patients with alcohol dependence. Alcoholism: Clinical and Experimental Research 32, 27–35 (2008).
Non genetic association studies	GOOGLE SCHOLAR	The emerging spectrum of allelic variation in schizophrenia: current evidence and strategies for the identification and functional characterization of common and rare variants. Molecular psychiatry 18, 38–52 (2013).
Non genetic association studies	GOOGLE SCHOLAR	Two-phase and family-based designs for next-generation sequencing studies. Front Genet 4, 276 (2013).
Non genetic association studies	GOOGLE SCHOLAR	Whole-genome sequencing suggests schizophrenia risk mechanisms in humans with 22q11. 2 deletion syndrome. G3: Genes| Genomes| Genetics 5, 2453–2461 (2015).
Non genetic association studies	GOOGLE SCHOLAR	Targeted resequencing in epileptic encephalopathies identifies de novo mutations in CHD2 and SYNGAP1. Nature genetics 45, 825–830 (2013).
Non genetic association studies	GOOGLE SCHOLAR	A novel genetic locus modulates infarct volume independently of the extent of collateral circulation. Physiological genomics 45, 751–763 (2013).
Non genetic association studies	GOOGLE SCHOLAR	Genetic polymorphisms of ATP-binding cassette transporters ABCB1 and ABCC2 and their impact on drug disposition. Current drug targets 12, 631–646 (2011).
Non genetic association studies	GOOGLE SCHOLAR	Functional significance of genetic polymorphisms in P-glycoprotein (MDR1, ABCB1) and breast cancer resistance protein (BCRP, ABCG2). Drug metabolism and pharmacokinetics 27, 85–105 (2012).
Non genetic association studies	GOOGLE SCHOLAR	Epilepsy, hippocampal sclerosis and febrile seizures linked by common genetic variation around SCN1A. Brain 136, 3140–3150 (2013).
Non genetic association studies	GOOGLE SCHOLAR	A new risk locus in the ZEB2 gene for schizophrenia in the Han Chinese population. Progress in Neuro-Psychopharmacology and Biological Psychiatry 66, 97–103 (2016).
Non genetic association studies	GOOGLE SCHOLAR	Genetic variants and susceptibility to neurological complications following West Nile virus infection. Journal of Infectious Diseases 204, 1031–1037 (2011).
Non genetic association studies	GOOGLE SCHOLAR	Epilepsy due to PNPO Deficiency-a Phenotype influenced by Genotype and Environmental Factors. Brain 137, 1350–1360 (2014).
Non genetic association studies	GOOGLE SCHOLAR	Resequencing the susceptibility gene, ITGAM, identifies two functionally deleterious rare variants in systemic lupus erythematosus cases. Arthritis Res Ther 16, R114 (2014).
Non genetic association studies	GOOGLE SCHOLAR	Recurrent gain of function mutation in calcium channel CACNA1H causes early-onset hypertension with primary aldosteronism. Elife 4, e06315 (2015).
Non genetic association studies	GOOGLE SCHOLAR	Genetic variants associated with development of TMD and its intermediate phenotypes: the genetic architecture of TMD in the OPPERA prospective cohort study. The Journal of Pain 14, T91–T101 (2013).
Non genetic association studies	GOOGLE SCHOLAR	Sequencing chromosomal abnormalities reveals neurodevelopmental loci that confer risk across diagnostic boundaries. Cell 149, 525–537 (2012).
Non genetic association studies	GOOGLE SCHOLAR	Selection and evaluation of tagging SNPs in the neuronal-sodium-channel gene SCN1A: implications for linkage-disequilibrium gene mapping. The American Journal of Human Genetics 73, 551–565 (2003).
Non genetic association studies	GOOGLE SCHOLAR	Association study on simple febrile seizures and casein kinase 1, gamma 1 gene [J]. J. Appl. Clin. Pediatr 4, 025 (2008).
Non genetic association studies	GOOGLE SCHOLAR	SCN4A pore mutation pathogenetically contributes to autosomal dominant essential tremor and may increase susceptibility to epilepsy. Human molecular genetics 24, 7111–7120 (2015).
Non genetic association studies	GOOGLE SCHOLAR	Recurrent mutations in DNAJC5 cause autosomal dominant Kufs disease. Clinical genetics 83, 571–575 (2013).
Non genetic association studies	GOOGLE SCHOLAR	GABRA1 and STXBP1: novel genetic causes of Dravet syndrome. Neurology 82, 1245–1253 (2014).
Non genetic association studies	GOOGLE SCHOLAR	De novo SCN1A mutations are a major cause of severe myoclonic epilepsy of infancy. Human mutation 21, 615–621 (2003).
Non genetic association studies	GOOGLE SCHOLAR	Improving molecular diagnosis in epilepsy by a dedicated high-throughput sequencing platform. European Journal of Human Genetics 23, 354–362 (2015).
Non genetic association studies	GOOGLE SCHOLAR	Familial and sporadic 15q13. 3 microdeletions in idiopathic generalized epilepsy: precedent for disorders with complex inheritance. Human molecular genetics 18, 3626–3631 (2009).
Non genetic association studies	GOOGLE SCHOLAR	Rare Deletions at 16p13. 11 Predispose to a Diverse Spectrum of Sporadic Epilepsy Syndromes. (2010).
Non genetic association studies	GOOGLE SCHOLAR	TBC1D24, an ARF6-interacting protein, is mutated in familial infantile myoclonic epilepsy. The American Journal of Human Genetics 87, 365–370 (2010).
Non genetic association studies	GOOGLE SCHOLAR	A novel locus for idiopathic generalized epilepsy in French-Canadian families maps to 10p11. American Journal of Medical Genetics Part A 146, 578–584 (2008).
Non genetic association studies	GOOGLE SCHOLAR	Novel mutations in Myoclonin1/EFHC1 in sporadic and familial juvenile myoclonic epilepsy. Neurology 70, 2137–2144 (2008).
Non genetic association studies	GOOGLE SCHOLAR	Novel population specific autosomal copy number variation and its functional analysis amongst Negritos from Peninsular Malaysia. PloS one 9, e100371 (2014).
Non genetic association studies	GOOGLE SCHOLAR	Fine architecture and mutation mapping of human brain inhibitory system ligand gated ion channels by high-throughput homology modeling. Adv Protein Chem Struct Biol 80, 117–152 (2010).
Non genetic association studies	GOOGLE SCHOLAR	Major susceptibility genes for common idiopathic epilepsies: ELP4 in rolandic epilepsy and BRD2 in juvenile myoclonic epilepsy. (2012).
Non genetic association studies	GOOGLE SCHOLAR	Analysis of copy number variations at 15 schizophrenia-associated loci. The British Journal of Psychiatry bjp–bp (2013).
Non genetic association studies	GOOGLE SCHOLAR	Four novel and two recurrent NHLRC1 (EPM2B) and EPM2A gene mutations leading to Lafora disease in six Turkish families. Epilepsy research 98, 273–276 (2012).
Non genetic association studies	GOOGLE SCHOLAR	Hyperglycosylation and reduced GABA currents of mutated GABRB3 polypeptide in remitting childhood absence epilepsy. The American Journal of Human Genetics 82, 1249–1261 (2008).
Non genetic association studies	GOOGLE SCHOLAR	Exome sequencing of ion channel genes reveals complex profiles confounding personal risk assessment in epilepsy. Cell 145, 1036–1048 (2011).
Non genetic association studies	GOOGLE SCHOLAR	Whole-exome sequencing of 2,000 Danish individuals and the role of rare coding variants in type 2 diabetes. The American Journal of Human Genetics 93, 1072–1086 (2013).
Non genetic association studies	GOOGLE SCHOLAR	Haplotype association analysis of discrete and continuous traits using mixture of regression models. Behavior genetics 34, 207–214 (2004).
Non genetic association studies	GOOGLE SCHOLAR	Generalized epilepsy with febrile seizures plus: mutation of the sodium channel subunit SCN1B. Neurology 58, 1426–1429 (2002).
Non genetic association studies	GOOGLE SCHOLAR	Novel mutation confirms seizure locus SCN1A is also familial hemiplegic migraine locus FHM3. Pediatric neurology 37, 407–410 (2007).
Non genetic association studies	GOOGLE SCHOLAR	Role of SOX2 mutations in human hippocampal malformations and epilepsy. Epilepsia 47, 534–542 (2006).
Non genetic association studies	GOOGLE SCHOLAR	The association of C3435T single-nucleotide polymorphism, Pgp-glycoprotein gene expression levels and carbamazepine maintenance dose in patients with epilepsy. Neuropsychiatr Dis Treat 8, 191–6 (2012).
Non genetic association studies	GOOGLE SCHOLAR	Genetic Analysis of Hyperpolarization-Activated Cyclic Nucleotide-Gated Cation Channels in Sudden Unexpected Death in Epilepsy Cases. Brain Pathology 21, 692–698 (2011).
Non genetic association studies	GOOGLE SCHOLAR	Rare CNVs and tag SNPs at 15q11. 2 are associated with schizophrenia in the Han Chinese population. Schizophrenia bulletin 39, 712–719 (2013).
Non genetic association studies	GOOGLE SCHOLAR	XRCC1 399* Arg-related genotype and allele, but not XRCC1 His107Arg, XRCC1 Trp194Arg, KCNQ2, AT1R, and hOGG1 polymorphisms, are associated with higher susceptibility of endometriosis. Gynecological Endocrinology 28, 305–309 (2012).
Non genetic association studies	GOOGLE SCHOLAR	Shared loci for migraine and epilepsy on chromosomes 14q12-q23 and 12q24. 2-q24. 3. Neurology 78, 202–209 (2012).
Non genetic association studies	GOOGLE SCHOLAR	Analysis of CHRNA7 rare variants in autism spectrum disorder susceptibility. American Journal of Medical Genetics Part A 167, 715–723 (2015).
Non genetic association studies	GOOGLE SCHOLAR	Epilepsy, ataxia, sensorineural deafness, tubulopathy, and KCNJ10 mutations. New England Journal of Medicine 360, 1960–1970 (2009).
Non genetic association studies	GOOGLE SCHOLAR	Linkage disequilibrium of HLA-A11 and A1 with one of the polymorphisms of the gamma-aminobutyric acid receptor type B. Tissue antigens 58, 324–328 (2001).
Non genetic association studies	GOOGLE SCHOLAR	A new locus on chromosome 22q13. 31 linked to recessive genetic epilepsy with febrile seizures plus (GEFS+) in a Tunisian consanguineous family. BMC genetics 14, 93 (2013).
Non genetic association studies	GOOGLE SCHOLAR	Autosomal dominant partial epilepsy with auditory features: A new locus on chromosome 19q13. 11–q13. 31. Epilepsia 55, 841–848 (2014).
Non genetic association studies	GOOGLE SCHOLAR	Identification of COL6A2 mutations in progressive myoclonus epilepsy syndrome. Human genetics 132, 275–283 (2013).
Non genetic association studies	GOOGLE SCHOLAR	Sporadic infantile epileptic encephalopathy caused by mutations in PCDH19 resembles Dravet syndrome but mainly affects females. PLoS Genet 5, e1000381 (2009).
Non genetic association studies	GOOGLE SCHOLAR	Suggestive linkage of familial mesial temporal lobe epilepsy to chromosome 3q26. Epilepsy research 108, 232–240 (2014).
Non genetic association studies	GOOGLE SCHOLAR	A novel GEFS+ locus on 12p13. 33 in a large Roma family. Epilepsy research 97, 198–207 (2011).
Non genetic association studies	GOOGLE SCHOLAR	Single-nucleotide polymorphisms in NAGNAG acceptors are highly predictive for variations of alternative splicing. The American Journal of Human Genetics 78, 291–302 (2006).
Non genetic association studies	GOOGLE SCHOLAR	Suggestive evidence for a new locus for epilepsy with heterogeneous phenotypes on chromosome 17q. Epilepsy research 88, 65–75 (2010).
Non genetic association studies	GOOGLE SCHOLAR	LGI1 microdeletion in autosomal dominant lateral temporal epilepsy. Neurology 78, 1299–1303 (2012).
Non genetic association studies	GOOGLE SCHOLAR	Influence of hepatic and intestinal efflux transporters and their genetic variants on the pharmacokinetics and pharmacodynamics of raloxifene in osteoporosis treatment. Translational research 160, 298–308 (2012).
Non genetic association studies	GOOGLE SCHOLAR	Variation in the ovine PRKAG3 gene. Gene 567, 251–254 (2015).
Non genetic association studies	GOOGLE SCHOLAR	Generalized epilepsy in a family with basal ganglia calcifications and mutations in SLC20A2 and CHRNB2. European journal of medical genetics 58, 624–628 (2015).	Fjaer, R. et al.
Non genetic association studies	GOOGLE SCHOLAR	A locus for simple pure febrile seizures maps to chromosome 6q22–q24. Brain 125, 2668–2680 (2002).
Non genetic association studies	GOOGLE SCHOLAR	Copy number variants of schizophrenia susceptibility loci are associated with a spectrum of speech and developmental delays and behavior problems. Genetics in Medicine 13, 868–880 (2011).
Non genetic association studies	GOOGLE SCHOLAR	Influence of ATP-binding cassette polymorphisms on neurological outcome after traumatic brain injury. Neurocritical care 19, 192–198 (2013).
Non genetic association studies	GOOGLE SCHOLAR	Next-generation sequencing identifies novel CACNA1A gene mutations in episodic ataxia type 2. Molecular Genetics & Genomic Medicine (2016).
Non genetic association studies	GOOGLE SCHOLAR	CLPB variants associated with autosomal-recessive mitochondrial disorder with cataract, neutropenia, epilepsy, and methylglutaconic aciduria. The American Journal of Human Genetics 96, 258–265 (2015).
Non genetic association studies	GOOGLE SCHOLAR	Linkage between increased nociception and olfaction via a SCN9A haplotype. PloS one 8, e68654 (2013).
Non genetic association studies	GOOGLE SCHOLAR	Molecular aspects of Dravet syndrome patients in Taiwan. Clinica Chimica Acta 421, 34–40 (2013).
Non genetic association studies	GOOGLE SCHOLAR	Patients with a sodium channel alpha 1 gene mutation show wide phenotypic variation. Epilepsy research 75, 46–51 (2007).
Non genetic association studies	GOOGLE SCHOLAR	New mutation c. 374C> T and a putative disease-associated haplotype within SCN1B gene in Tunisian families with febrile seizures. European Journal of Neurology 18, 695–702 (2011).
Non genetic association studies	GOOGLE SCHOLAR	Malic enzyme 2 and susceptibility to psychosis and mania. Psychiatry research 150, 1–11 (2007).
Non genetic association studies	GOOGLE SCHOLAR	Targeted next generation sequencing as a diagnostic tool in epileptic disorders. Epilepsia 53, 1387–1398 (2012).
Non genetic association studies	GOOGLE SCHOLAR	Towards a molecular characterization of autism spectrum disorders: an exome sequencing and systems approach. Translational psychiatry 4, e394 (2014).
Non genetic association studies	GOOGLE SCHOLAR	Exome sequencing helped the fine diagnosis of two siblings afflicted with atypical Timothy syndrome (TS2). BMC medical genetics 15, 48 (2014).
Non genetic association studies	GOOGLE SCHOLAR	Genetic factors in the predisposition to drug-induced hypersensitivity reactions. The AAPS journal 8, E20–E26 (2006).	Pirmohamed, M.
Non genetic association studies	GOOGLE SCHOLAR	HomozygosityMapper2012—bridging the gap between homozygosity mapping and deep sequencing. Nucleic acids research 40, W516–W520 (2012).	Seelow, D. & Schuelke, M.
Non genetic association studies	GOOGLE SCHOLAR	A novel giant gene CSMD3 encoding a protein with CUB and sushi multiple domains: a candidate gene for benign adult familial myoclonic epilepsy on human chromosome 8q23. 3–q24. 1. Biochemical and biophysical research communications 309, 143–154 (2003).	Shimizu, A. et al.
Non genetic association studies	GOOGLE SCHOLAR	Rare copy number variants in neuropsychiatric disorders: Specific phenotype or not? American Journal of Medical Genetics Part B: Neuropsychiatric Genetics 159, 812–822 (2012).	Van Den Bossche, M. J. et al.
Non genetic association studies	GOOGLE SCHOLAR	Febrile infection-related epilepsy syndrome (FIRES) is not caused by SCN1A, POLG, PCDH19 mutations or rare copy number variations. Developmental Medicine & Child Neurology 54, 1144–1148 (2012).	Appenzeller, S. et al.
Non genetic association studies	GOOGLE SCHOLAR	A novel locus for episodic ataxia: UBR4 the likely candidate. European Journal of Human Genetics 22, 505–510 (2014).	Conroy, J. et al.
Non genetic association studies	GOOGLE SCHOLAR	A novel de novo nonsense mutation in ATP1A2 associated with sporadic hemiplegic migraine and epileptic seizures. Journal of the neurological sciences 273, 123–126 (2008).	Gallanti, A. et al.
Non genetic association studies	GOOGLE SCHOLAR	PRRT2 mutations cause benign familial infantile epilepsy and infantile convulsions with choreoathetosis syndrome. The American Journal of Human Genetics 90, 152–160 (2012).	Heron, S. E. et al.
Non genetic association studies	GOOGLE SCHOLAR	Identification of Srp9 as a febrile seizure susceptibility gene. Annals of clinical and translational neurology 1, 239–250 (2014).	Hessel, E. V. et al.
Non genetic association studies	GOOGLE SCHOLAR	Identification of SCN1A and PCDH19 mutations in Chinese children with Dravet syndrome. PLoS One 7, e41802 (2012).	Kwong, A. K.-Y., Fung, C.-W., Chan, S.-Y. & Wong, V. C.-N.
Non genetic association studies	GOOGLE SCHOLAR	Mutations in GRIN2A cause idiopathic focal epilepsy with rolandic spikes. Nature genetics 45, 1067–1072 (2013).	Lemke, J. R. et al.
Non genetic association studies	GOOGLE SCHOLAR	KCNQ2 and KCNQ3 potassium channel genes in benign familial neonatal convulsions: expansion of the functional and mutation spectrum. Brain 126, 2726–2737 (2003).	Singh, N. A. et al.
Non genetic association studies	GOOGLE SCHOLAR	A novel null homozygous mutation confirms CACNA2D2 as a gene mutated in epileptic encephalopathy. PloS one 8, e82154 (2013).
Non genetic association studies	GOOGLE SCHOLAR	Familial cortical myoclonus with a mutation in NOL3. Annals of neurology 72, 175–183 (2012).
Non genetic association studies	GOOGLE SCHOLAR	Defect in the gene encoding the EAR/EPTP domain-containing protein TSPEAR causes DFNB98 profound deafness. Human molecular genetics 21, 3835–3844 (2012).
Non genetic association studies	GOOGLE SCHOLAR	Familial Episodic Ataxia. Annals of the New York Academy of Sciences 1164, 252–256 (2009).
Non genetic association studies	GOOGLE SCHOLAR	Mutations in SLC12A5 in epilepsy of infancy with migrating focal seizures. Nature communications 6, (2015).
Non genetic association studies	GOOGLE SCHOLAR	COMPREHENSIVE MOLECULAR TESTING IN PATIENTS WITH HIGH FUNCTIONING AUTISM SPECTRUM DISORDER. Mutation Research/Fundamental and Molecular Mechanisms of Mutagenesis (2016).
Non genetic association studies	GOOGLE SCHOLAR	Mutations and deletions in PCDH19 account for various familial or isolated epilepsies in females. Human mutation 32, E1959–E1975 (2011).
Non genetic association studies	GOOGLE SCHOLAR	Microarray Technology for the Diagnosis of Fetal Chromosomal Aberrations: Which Platform Should We Use? Journal of clinical medicine 3, 663–678 (2014).
Non genetic association studies	GOOGLE SCHOLAR	Mutations in STX1B, encoding a presynaptic protein, cause fever-associated epilepsy syndromes. Nature genetics 46, 1327–1332 (2014).
Non genetic association studies	GOOGLE SCHOLAR	Genetic and non-genetic determinants of raltegravir penetration into cerebrospinal fluid: a single arm pharmacokinetic study. PloS one 8, (2013).
Non genetic association studies	GOOGLE SCHOLAR	Investigation of 15q11-q13, 16p11. 2 and 22q13 CNVs in autism spectrum disorder Brazilian individuals with and without epilepsy. PloS one 9, e107705 (2014).
Non genetic association studies	GOOGLE SCHOLAR	Clinical characterization, genetic mapping and whole-genome sequence analysis of a novel autosomal recessive intellectual disability syndrome. European journal of medical genetics 57, 543–551 (2014).
Non genetic association studies	GOOGLE SCHOLAR	Rare genomic variants link bipolar disorder with anxiety disorders to CREB-regulated intracellular signaling pathways. Front Psychiatry 4, 3389 (2013).
Non genetic association studies	GOOGLE SCHOLAR	Performance comparison of Affymetrix SNP6. 0 and cytogenetic 2.7 M whole-genome microarrays in complex cancer samples. Cytogenetic and genome research 139, 80–87 (2013).
Non genetic association studies	GOOGLE SCHOLAR	Postzygotic single-nucleotide mosaicisms in whole-genome sequences of clinically unremarkable individuals. Cell research 24, 1311–1327 (2014).
Non genetic association studies	GOOGLE SCHOLAR	Linkage Analysis of Genomic Regions Contributing to the Expression of Type 1 Diabetes Microvascular Complications and Interaction with HLA. Journal of diabetes research 2015, (2015).
Non genetic association studies	GOOGLE SCHOLAR	A nonsense variant in HERC1 is associated with intellectual disability, megalencephaly, thick corpus callosum and cerebellar atrophy. European Journal of Human Genetics (2015).
Non genetic association studies	GOOGLE SCHOLAR	Affected Kindred Analysis of Human X Chromosome Exomes to Identify Novel X-Linked Intellectual Disability Genes. PloS one 10, e0116454 (2015).
Non genetic association studies	GOOGLE SCHOLAR	Spectrum of SCN1A gene mutations associated with Dravet syndrome: analysis of 333 patients. Journal of medical genetics (2008).
Non genetic association studies	GOOGLE SCHOLAR	Characteristics of de novo structural changes in the human genome. Genome research 25, 792–801 (2015).
Non genetic association studies	GOOGLE SCHOLAR	Mutations in the alpha 1, 2-mannosidase gene, MAN1B1, cause autosomal-recessive intellectual disability. The American Journal of Human Genetics 89, 176–182 (2011).
Non genetic association studies	GOOGLE SCHOLAR	Mutations in the sodium channel gene SCN2A cause neonatal epilepsy with late-onset episodic ataxia. Journal of neurology 1–10 (2015).
Non genetic association studies	GOOGLE SCHOLAR	Exonic mutations in SCN9A (Na V 1.7) are found in a minority of patients with erythromelalgia. Scandinavian Journal of Pain 5, 217–225 (2014).
Non genetic association studies	GOOGLE SCHOLAR	Unusual 4p16. 3 deletions suggest an additional chromosome region for the Wolf-Hirschhorn syndrome–associated seizures disorder. Epilepsia 55, 849–857 (2014).
Non genetic association studies	GOOGLE SCHOLAR	Duplication of the 15q11-q13 region: clinical and genetic study of 30 new cases. European journal of medical genetics 57, 5–14 (2014).
Non genetic association studies	GOOGLE SCHOLAR	A novel 800 kb microduplication of chromosome 16q22. 1 resulting in learning disability and epilepsy may explain phenotypic variability in a family with 15q13 microdeletion. American journal of medical genetics Part A 155, 1453–1457 (2011).
Non genetic association studies	GOOGLE SCHOLAR	Familial neonatal seizures in 36 families: Clinical and genetic features correlate with outcome. Epilepsia 56, 1071–1080 (2015).
Non genetic association studies	GOOGLE SCHOLAR	Segmental duplications mediate novel, clinically relevant chromosome rearrangements. Human molecular genetics 18, 2957–2962 (2009).
Non genetic association studies	GOOGLE SCHOLAR	Application of array-based comparative genomic hybridization to pediatric neurologic diseases. Yonsei medical journal 55, 30–36 (2014).
Non genetic association studies	GOOGLE SCHOLAR	Juvenile polyposis and other intestinal polyposis syndromes with microdeletions of chromosome 10q22–23. Clinical genetics 81, 110–116 (2012).
Non genetic association studies	GOOGLE SCHOLAR	Genetic and functional analyses of SHANK2 mutations suggest a multiple hit model of autism spectrum disorders. PLoS Genet 8, e1002521 (2012).
Non genetic association studies	GOOGLE SCHOLAR	A three-step workflow procedure for the interpretation of array-based comparative genome hybridization results in patients with idiopathic mental retardation and congenital anomalies. Genetics IN Medicine 12, 478–485 (2010).
Non genetic association studies	GOOGLE SCHOLAR	Mutations in the GlyT2 gene (SLC6A5) are a second major cause of startle disease. Journal of Biological Chemistry 287, 28975–28985 (2012).
Non genetic association studies	GOOGLE SCHOLAR	Genetic control of a central pattern generator: Rhythmic oromotor movement in mice is controlled by a major locus near Atp1a2. PloS one 7, e38169 (2012).
Non genetic association studies	GOOGLE SCHOLAR	Copy Number Variation Screen Identifies a Rare De Novo Deletion at Chromosome 15q13. 1-13.3 in a Child with Language Impairment. PloS one 10, e0134997 (2015).	Pettigrew, K. A. et al.
Non genetic association studies	GOOGLE SCHOLAR	Genetic determinants of target and novelty-related event-related potentials in the auditory oddball response. Neuroimage 46, 809–816 (2009).
Non genetic association studies	GOOGLE SCHOLAR	Mutation analysis of the SLC26A4, FOXI1 and KCNJ10 genes in individuals with congenital hearing loss. PeerJ 2, e384 (2014).
Non genetic association studies	GOOGLE SCHOLAR	The 15q13. 3 deletion syndrome: Deficient α 7-containing nicotinic acetylcholine receptor-mediated neurotransmission in the pathogenesis of neurodevelopmental disorders. Progress in Neuro-Psychopharmacology and Biological Psychiatry 64, 109–117 (2016).
Non genetic association studies	GOOGLE SCHOLAR	Genetic copy number variation and general cognitive ability. PLoS One 7, e37385 (2012).
Non genetic association studies	GOOGLE SCHOLAR	Expression of autism spectrum and schizophrenia in patients with a 22q11. 2 deletion. Schizophrenia research 143, 55–59 (2013).
Non genetic association studies	GOOGLE SCHOLAR	Palindromic GOLGA8 core duplicons promote chromosome 15q13. 3 microdeletion and evolutionary instability. Nature genetics 46, 1293–1302 (2014).
Non genetic association studies	GOOGLE SCHOLAR	Silencing of telomere flanking genes on chromosome 4p16 suggests telomere position-effects. The Molecular Dissection of Contiguous Gene Syndromes With A Focus On 4p16 Deletion Syndrome 139 (2010).
Non genetic association studies	GOOGLE SCHOLAR	Novel findings from CNVs implicate inhibitory and excitatory signaling complexes in schizophrenia. Neuron 86, 1203–1214 (2015).
Non genetic association studies	GOOGLE SCHOLAR	Identifizierung und Charakterisierung von krankheitsassoziierten Mikrodeletionen mit modernen molekularzytogenetischen Methoden. (Würzburg, Universität Würzburg, Diss., 2011, 2011).
Non genetic association studies	GOOGLE SCHOLAR	Feinkartierung eines Schizophrenielocus auf Chromosom 15q und Assoziationsstudien seltener Mutationen des Kandidatengens SLC12A6 mit psychiatrischen Erkrankungen. (Würzburg, Univ., Diss., 2010, 2010).
Non genetic association studies	GOOGLE SCHOLAR	An X-linked channelopathy with cardiomegaly due to a CLIC2 mutation enhancing ryanodine receptor channel activity. Human molecular genetics dds292 (2012).
Non genetic association studies	GOOGLE SCHOLAR	Exclusion de liaison génétique au locus SPAX2 de cas canadiens-français d’ataxie spastique. (2011).
Non genetic association studies	EMBASE	CLN6 mutations cause teenage-onset progressive myoclonus epilepsy	Andrade D.	2014
Non genetic studies	PUBMED	Psychiatric disorders among 165 patients with juvenile myoclonic epilepsy in India and association with clinical and sociodemographic variables.,"/pubmed/26519664","Somayajula S, Vooturi S, Jayalakshmi S.","Epilepsy Behav. 2015 Dec	53:37-42. doi: 10.1016/j.yebeh.2015.09.024. Epub 2015 Oct 28.","Epilepsy Behav. 2015","PubMed","citation","PMID:26519664","pubmed","26519664","create date:2015/11/01 | first author:Somayajula S",
Non genetic studies	PUBMED	Behavioral and Movement Disorders due to Long-Lasting Myoclonic Status Epilepticus Misdiagnosed as ADHD in a Patient With Juvenile Myoclonic Epilepsy: Electroclinical Findings and Related Hemodynamic Changes.,"/pubmed/25733678","Fanella M, CarnÃ¬ M, Morano A, Albini M, Lapenta L, Casciato S, Fattouch J, Di Castro E, Colonnese C, Vaudano AE, Giallonardo AT, Di Bonaventura C.","Clin EEG Neurosci. 2…	47(1):56-60. doi: 10.1177/1550059415574622. Epub 2015 Mar 1.","Clin EEG Neurosci. 2016","PubMed","citation","PMID:25733678","pubmed","25733678","create date:2015/03/04 | first author:Fanella M",
Non genetic studies	PUBMED	Decision making in juvenile myoclonic epilepsy.,"/pubmed/23104123","Zamarian L, HÃ¶fler J, Kuchukhidze G, Delazer M, Bonatti E, Kemmler G, Trinka E.","J Neurol. 2013 Mar	260(3):839-46. doi: 10.1007/s00415-012-6715-z. Epub 2012 Oct 27.","J Neurol. 2013","PubMed","citation","PMID:23104123","pubmed","23104123","create date:2012/10/30 | first author:Zamarian L",
Non genetic studies	PUBMED	Sleep disturbances in juvenile myoclonic epilepsy: a sleep questionnaire-based study.,"/pubmed/22366052","Krishnan P, Sinha S, Taly AB, Ramachandraiah CT, Rao S, Satishchandra P.","Epilepsy Behav. 2012 Mar	23(3):305-9. doi: 10.1016/j.yebeh.2011.12.018. Epub 2012 Feb 25.","Epilepsy Behav. 2012","PubMed","citation","PMID:22366052","pubmed","22366052","create date:2012/03/01 | first author:Krishnan P",
Non genetic studies	PUBMED	Psychoses of epilepsy: a study comparing the clinical features of patients with focal versus generalized epilepsies.,"/pubmed/21450532","de AraÃºjo Filho GM, da Silva JM, Mazetto L, Marchetti RL, Yacubian EM.","Epilepsy Behav. 2011 Apr	20(4):655-8. doi: 10.1016/j.yebeh.2011.01.024. Epub 2011 Mar 29.","Epilepsy Behav. 2011","PubMed","citation","PMID:21450532","pubmed","21450532","create date:2011/04/01 | first author:de AraÃºjo Filho GM",
Non genetic studies	PUBMED	Are there any clinical and EEG features associated with the occurrence of executive dysfunctions in patients with JME?,"/pubmed/20693950","Cvetkovska E, Vasilevska K, Panov S, Vaskov T, Kuzmanovski I.","Prilozi. 2010 Jul	31(1):327-37.","Prilozi. 2010","PubMed","citation","PMID:20693950","pubmed","20693950","create date:2010/08/10 | first author:Cvetkovska E",
Non genetic studies	PUBMED	The dopamine system in idiopathic generalized epilepsies: identification of syndrome-related changes.,"/pubmed/20188181","Ciumas C, Wahlin TB, Espino C, Savic I.","Neuroimage. 2010 Jun	51(2):606-15. doi: 10.1016/j.neuroimage.2010.02.051. Epub 2010 Feb 24.","Neuroimage. 2010","PubMed","citation","PMID:20188181","pubmed","20188181","create date:2010/03/02 | first author:Ciumas C",
Non genetic studies	PUBMED	Paroxysmal eyelid movements: a confusing feature of generalized photosensitive epilepsy.,"/pubmed/15249608","Camfield CS, Camfield PR, Sadler M, Rahey S, Farrell K, Chayasirisobbon S, Scheffer I.","Neurology. 2004 Jul 13	63(1):40-2.","Neurology. 2004","PubMed","citation","PMID:15249608","pubmed","15249608","create date:2004/07/14 | first author:Camfield CS",
Non genetic studies	PUBMED	Association of serum trace elements and minerals with genetic generalized epilepsy and idiopathic intractable epilepsy.,"/pubmed/25255736","Prasad DK, Shaheen U, Satyanarayana U, Surya Prabha T, Jyothy A, Munshi A.","Neurochem Res. 2014 Dec	39(12):2370-6. doi: 10.1007/s11064-014-1439-3. Epub 2014 Sep 26.","Neurochem Res. 2014","PubMed","citation","PMID:25255736","pubmed","25255736","create date:2014/09/27 | first author:Prasad DK",
Non genetic studies	PUBMED	Determinants of intelligence in childhood-onset epilepsy: a single-center study.,"/pubmed/23973641","Park J, Yum MS, Choi HW, Kim EH, Kim HW, Ko TS.","Epilepsy Behav. 2013 Oct	29(1):166-71. doi: 10.1016/j.yebeh.2013.07.010. Epub 2013 Aug 22.","Epilepsy Behav. 2013","PubMed","citation","PMID:23973641","pubmed","23973641","create date:2013/08/27 | first author:Park J",
Non genetic studies	PUBMED	Association between leisure time, physical activity, and mood disorder levels in individuals with epilepsy.,"/pubmed/23657213","de Lima C, de Lira CA, Arida RM, Andersen ML, Matos G, de Figueiredo Ferreira Guilhoto LM, Yacubian EM, de Albuquerque M, Tufik S, dos Santos Andrade M, Vancini RL.","Epilepsy Behav. 2013 Jul	28(1):47-51. doi: 10.1016/j.yebeh.2013.03.016. Epub 2013 May 5.","Epilepsy Behav. 2013","PubMed","citation","PMID:23657213","pubmed","23657213","create date:2013/05/10 | first author:de Lima C",
Non genetic studies	PUBMED	Coexistence of idiopathic generalized epilepsy among surgically treated patients with drug-resistant temporal lobe epilepsy.,"/pubmed/21665438","Radhakrishnan A, Menon RN, Radhakrishnan K.","Epilepsy Res. 2011 Sep	96(1-2):151-7. doi: 10.1016/j.eplepsyres.2011.05.016. Epub 2011 Jun 12.","Epilepsy Res. 2011","PubMed","citation","PMID:21665438","pubmed","21665438","create date:2011/06/15 | first author:Radhakrishnan A",
Non genetic studies	PUBMED	Clinical correlates of pathological gambling symptoms in patients with epilepsy.,"/pubmed/18479402","Cavanna AE, Mula M, Strigaro G, Servo S, Tota G, Barbagli D, Collimedaglia L, Viana M, Cantello R, Monaco F.","Epilepsia. 2008 Aug	49(8):1460-4. doi: 10.1111/j.1528-1167.2008.01586.x. Epub 2008 May 8.","Epilepsia. 2008","PubMed","citation","PMID:18479402","pubmed","18479402","create date:2008/05/16 | first author:Cavanna AE",
Non genetic studies	PUBMED	Sleep architecture in children with idiopathic generalized epilepsy.,"/pubmed/15660775","Maganti R, Sheth RD, Hermann BP, Weber S, Gidal BE, Fine J.","Epilepsia. 2005 Jan	46(1):104-9.","Epilepsia. 2005","PubMed","citation","PMID:15660775","pubmed","15660775","create date:2005/01/22 | first author:Maganti R",
Non genetic studies	PUBMED	Adult-onset idiopathic generalized epilepsy: clinical and behavioral features.,"/pubmed/11879340","Cutting S, Lauchheimer A, Barr W, Devinsky O.","Epilepsia. 2001 Nov	42(11):1395-8.","Epilepsia. 2001","PubMed","citation","PMID:11879340","pubmed","11879340","create date:2002/03/07 | first author:Cutting S",
Non genetic studies	PUBMED	Demonstration of thalamic activation during typical absence seizures using H2(15)O and PET.,"/pubmed/7617203","Prevett MC, Duncan JS, Jones T, Fish DR, Brooks DJ.","Neurology. 1995 Jul	45(7):1396-402.","Neurology. 1995","PubMed","citation","PMID:7617203","pubmed","7617203","create date:1995/07/01 | first author:Prevett MC",
Non genetic studies	PUBMED	So-called petit mal status": epileptic syndrome or seizure type?","/pubmed/8537216","Tiacci C, D'Alessandro P, Cantisani TA, Bartocci A, Ibba A, Ferroni A.","Ital J Neurol Sci. 1995 Jun	16(5):279-94.","Ital J Neurol Sci. 1995","PubMed","citation","PMID:8537216","pubmed","8537216","create date:1995/06/01 | first author:Tiacci C",
Non genetic studies	PUBMED	Risk factors for reading disability in families with rolandic epilepsy.,"/pubmed/26580214","Vega YH, Smith A, Cockerill H, Tang S, Agirre-Arrizubieta Z, Goyal S, Pina M, Akman CI, Jolleff N, McGinnity C, Gomez K, Gupta R, Hughes E, Jackman J, McCormick D, Oren C, Scott D, Taylor J, Trounce J, Clarke T, Kugler S, Mandelbaum DE, et al.","Epilepsy Behav. 2015 Dec	53:174-9. doi: 10.1016/j.yebeh.2015.10.016. Epub 2015 Nov 12.","Epilepsy Behav. 2015","PubMed","citation","PMID:26580214 | PMCID:PMC4719157","pubmed","26580214","create date:2015/11/19 | first author:Vega YH",
Non genetic studies	PUBMED	Cerebrospinal fluid findings after epileptic seizures.,"/pubmed/26575850","Chatzikonstantinou A, Ebert AD, Hennerici MG.","Epileptic Disord. 2015 Dec 1	17(4):453-9. doi: 10.1684/epd.2015.0779.","Epileptic Disord. 2015","PubMed","citation","PMID:26575850","pubmed","26575850","create date:2015/11/18 | first author:Chatzikonstantinou A",
Non genetic studies	PUBMED	Prevalence of depression and anxiety among patients with epilepsy attending the epilepsy clinic at Sheikh Khalifa Medical City, UAE: A cross-sectional study.,"/pubmed/26448591","Alsaadi T, El Hammasi K, Shahrour TM, Shakra M, Turkawi L, Almaskari B, Diab L, Raoof M.","Epilepsy Behav. 2015 Nov	52(Pt A):194-9. doi: 10.1016/j.yebeh.2015.09.008. Epub 2015 Oct 5.","Epilepsy Behav. 2015","PubMed","citation","PMID:26448591","pubmed","26448591","create date:2015/10/09 | first author:Alsaadi T",
Non genetic studies	PUBMED	Risk factors of postictal generalized EEG suppression in generalized convulsive seizures.,"/pubmed/26333799","Alexandre V, Mercedes B, Valton L, Maillard L, Bartolomei F, Szurhaj W, Hirsch E, Marchal C, Chassoux F, Petit J, Crespel A, Nica A, Navarro V, Kahane P, De Toffol B, Thomas P, Rosenberg S, Denuelle M, Jonas J, Ryvlin P, Rheims S	REPO2MSE study group.","Neurology. 2015 Nov 3
Non genetic studies	PUBMED	Prospective assessment of autism traits in children exposed to antiepileptic drugs during pregnancy.,"/pubmed/25963613","Wood AG, Nadebaum C, Anderson V, Reutens D, Barton S, O'Brien TJ, Vajda F.","Epilepsia. 2015 Jul	56(7):1047-55. doi: 10.1111/epi.13007. Epub 2015 May 11.","Epilepsia. 2015","PubMed","citation","PMID:25963613","pubmed","25963613","create date:2015/05/13 | first author:Wood AG",
Non genetic studies	PUBMED	Clinical profiles for seizure remission and developmental gains after total corpus callosotomy.,"/pubmed/25958823","Iwasaki M, Uematsu M, Hino-Fukuyo N, Osawa S, Shimoda Y, Jin K, Nakasato N, Tominaga T.","Brain Dev. 2016 Jan	38(1):47-53. doi: 10.1016/j.braindev.2015.04.010. Epub 2015 May 7.","Brain Dev. 2016","PubMed","citation","PMID:25958823","pubmed","25958823","create date:2015/05/12 | first author:Iwasaki M",
Non genetic studies	PUBMED	Possible association between moderate intellectual disability and weight gain in valproic acid-treated patients with epilepsy.,"/pubmed/25897238","Tanamachi Y, Saruwatari J, Noai M, Kamihashi R, Soraoka H, Yoshimori Y, Ogusu N, Oniki K, Yasui-Furukori N, Ishitsu T, Nakagawa K.","Neuropsychiatr Dis Treat. 2015	11:1007-14. doi: 10.2147/NDT.S80898.","Neuropsychiatr Dis Treat. 2015","PubMed","citation","PMID:25897238 | PMCID:PMC4397927","pubmed","25897238","create date:2015/04/22 | first author:Tanamachi Y",
Non genetic studies	PUBMED	Paradoxical exacerbation of myoclonic-astatic seizures by levetiracetam in myoclonic astatic epilepsy.,"/pubmed/25884503","Makke Y, Hmaimess G, Nasreddine W, Fawaz A, Beydoun A.","BMC Pediatr. 2015 Feb 12	15:6. doi: 10.1186/s12887-015-0330-y.","BMC Pediatr. 2015","PubMed","citation","PMID:25884503 | PMCID:PMC4329645","pubmed","25884503","create date:2015/04/18 | first author:Makke Y",
Non genetic studies	PUBMED	Psychiatric comorbidities among patients with epilepsy in Montenegro.,"/pubmed/25868308","VujisiÄ‡ S, VodopiÄ‡ S, RaduloviÄ‡ L, Injac-StevoviÄ‡ L.","Acta Clin Croat. 2014 Dec	53(4):411-6.","Acta Clin Croat. 2014","PubMed","citation","PMID:25868308","pubmed","25868308","create date:2015/04/15 | first author:VujisiÄ‡ S",
Non genetic studies	PUBMED	Sleep disorders and circadian rhythm in epilepsy revisited: a prospective controlled study.,"/pubmed/25637104","Unterberger I, Gabelia D, Prieschl M, Chea K, Hofer M, HÃ¶gl B, Luef G, Frauscher B.","Sleep Med. 2015 Feb	16(2):237-42. doi: 10.1016/j.sleep.2014.09.021. Epub 2014 Dec 24.","Sleep Med. 2015","PubMed","citation","PMID:25637104","pubmed","25637104","create date:2015/02/01 | first author:Unterberger I",
Non genetic studies	PUBMED	Prevalence of celiac disease in Turkish children with idiopathic epilepsy.,"/pubmed/25562021","IÅŸikay S, Hizli Åž, Yilmaz K.","Iran J Pediatr. 2014 Jun	24(3):280-4.","Iran J Pediatr. 2014","PubMed","citation","PMID:25562021 | PMCID:PMC4276582","pubmed","25562021","create date:2015/01/07 | first author:IÅŸikay S",
Non genetic studies	PUBMED	Temporal lobe epilepsy with amygdala enlargement: a subtype of temporal lobe epilepsy.,"/pubmed/25269594","Lv RJ, Sun ZR, Cui T, Guan HZ, Ren HT, Shao XQ.","BMC Neurol. 2014 Oct 2	14:194. doi: 10.1186/s12883-014-0194-z.","BMC Neurol. 2014","PubMed","citation","PMID:25269594 | PMCID:PMC4210593","pubmed","25269594","create date:2014/10/02 | first author:Lv RJ",
Non genetic studies	PUBMED	Small calcified lesions suggestive of neurocysticercosis are associated with mesial temporal sclerosis.,"/pubmed/25054983","Oliveira MC, Martin MG, Tsunemi MH, Vieira G, Castro LH.","Arq Neuropsiquiatr. 2014 Jul	72(7):510-6.","Arq Neuropsiquiatr. 2014","PubMed","citation","PMID:25054983","pubmed","25054983","create date:2014/07/24 | first author:Oliveira MC",
Non genetic studies	PUBMED	Brain morphometry of Dravet syndrome.,"/pubmed/25048308","PÃ©rez A, GarcÃ­a-PentÃ³n L, Canales-RodrÃ­guez EJ, Lerma-Usabiaga G, Iturria-Medina Y, RomÃ¡n FJ, Davidson D, AlemÃ¡n-GÃ³mez Y, Acha J, Carreiras M.","Epilepsy Res. 2014 Oct	108(8):1326-34. doi: 10.1016/j.eplepsyres.2014.06.006. Epub 2014 Jul 7.","Epilepsy Res. 2014","PubMed","citation","PMID:25048308","pubmed","25048308","create date:2014/07/23 | first author:PÃ©rez A",
Non genetic studies	PUBMED	Assessment of topiramate's efficacy and safety in epilepsy.,"/pubmed/24966552","Gupta PP, Thacker AK, Haider J, Dhawan S, Pandey N, Pandey AK.","J Neurosci Rural Pract. 2014 Apr	5(2):144-8. doi: 10.4103/0976-3147.131657.","J Neurosci Rural Pract. 2014","PubMed","citation","PMID:24966552 | PMCID:PMC4064179","pubmed","24966552","create date:2014/06/27 | first author:Gupta PP",
Non genetic studies	PUBMED	Altered intrinsic functional connectivity of the salience network in childhood absence epilepsy.,"/pubmed/24642509","Luo C, Yang T, Tu S, Deng J, Liu D, Li Q, Dong L, Goldberg I, Gong Q, Zhang D, An D, Zhou D, Yao D.","J Neurol Sci. 2014 Apr 15	339(1-2):189-95. doi: 10.1016/j.jns.2014.02.016. Epub 2014 Feb 24.","J Neurol Sci. 2014","PubMed","citation","PMID:24642509","pubmed","24642509","create date:2014/03/20 | first author:Luo C",
Non genetic studies	PUBMED	Soy infant formula and seizures in children with autism: a retrospective study.,"/pubmed/24622158","Westmark CJ.","PLoS One. 2014	9(3):e80488. doi: 10.1371/journal.pone.0080488.","PLoS One. 2014","PubMed","citation","PMID:24622158 | PMCID:PMC3951190","pubmed","24622158","create date:2014/03/14 | first author:Westmark CJ",
Non genetic studies	PUBMED	Precipitating factor of seizure in epilepsy: experience in a tertiary care hospital.,"/pubmed/24584374","Chowdhury RN, Hasan MH, Rahman KM, Dev SR, Amin MA, Miah T.","Mymensingh Med J. 2014 Jan	23(1):56-61.","Mymensingh Med J. 2014","PubMed","citation","PMID:24584374","pubmed","24584374","create date:2014/03/04 | first author:Chowdhury RN",
Non genetic studies	PUBMED	Assessment of cerebral blood flow changes in nonconvulsive status epilepticus in comatose patients: a pathophysiological transcranial Doppler study.,"/pubmed/24456622","Merceron S, Geeraerts T, Montlahuc C, Bedos JP, Resche-Rigon M, Legriel S.","Seizure. 2014 Apr	23(4):284-9. doi: 10.1016/j.seizure.2014.01.001. Epub 2014 Jan 8.","Seizure. 2014","PubMed","citation","PMID:24456622","pubmed","24456622","create date:2014/01/25 | first author:Merceron S",
Non genetic studies	PUBMED	Bilateral white matter abnormality in children with frontal lobe epilepsy.,"/pubmed/24380759","Widjaja E, Kis A, Go C, Snead OC 3rd, Smith ML.","Epilepsy Res. 2014 Feb	108(2):289-94. doi: 10.1016/j.eplepsyres.2013.12.001. Epub 2013 Dec 12.","Epilepsy Res. 2014","PubMed","citation","PMID:24380759 | PMCID:PMC3951988","pubmed","24380759","create date:2014/01/02 | first author:Widjaja E",
Non genetic studies	PUBMED	Association of cardiovascular risk factors and troponin elevation after generalized tonic-clonic seizures.,"/pubmed/24326042","Fawaz A, Nasreddine W, Makke Y, Atweh S, Wazne J, Arabi M, Beydoun A.","Seizure. 2014 Feb	23(2):146-50. doi: 10.1016/j.seizure.2013.11.006. Epub 2013 Nov 16.","Seizure. 2014","PubMed","citation","PMID:24326042","pubmed","24326042","create date:2013/12/12 | first author:Fawaz A",
Non genetic studies	PUBMED	Attachment and parenting in adult patients with anxiety disorders.,"/pubmed/24155770","Picardi A, Caroppo E, Fabi E, Proietti S, Di Gennaro G, Meldolesi GN, Martinotti G.","Clin Pract Epidemiol Ment Health. 2013	9:157-63. doi: 10.2174/1745017901309010157.","Clin Pract Epidemiol Ment Health. 2013","PubMed","citation","PMID:24155770 | PMCID:PMC3804926","pubmed","24155770","create date:2013/10/25 | first author:Picardi A",
Non genetic studies	PUBMED	Characteristics of women with epilepsy who developed polycystic ovary syndrome owing to the therapy with valproate sodium].,"/pubmed/23951943","Minagawa K, Watanabe T, Oyanagi R.","No To Hattatsu. 2013 Jul	45(4):304-8. Japanese. ","No To Hattatsu. 2013","PubMed","citation","PMID:23951943","pubmed","23951943","create date:2013/08/21 | first author:Minagawa K",
Non genetic studies	PUBMED	Prospective multicenter study on long-term ketogenic diet therapy for intractable childhood epilepsy].,"/pubmed/23927801","Ketogenic Diet Study Group of the Subspecialty Group of Neurology, the Society of Pediatrics, Chinese Medical Association.","Zhonghua Er Ke Za Zhi. 2013 Apr	51(4):276-82. Chinese. ","Zhonghua Er Ke Za Zhi. 2013","PubMed","citation","PMID:23927801","pubmed","23927801","create date:2013/08/10 | first author:Ketogenic Diet Study Group of the Subspecialty Group of Neurology, the Society of Pediatrics, Chinese Medical Association",
Non genetic studies	PUBMED	Alterations of motor cortical excitability and anatomy in Unverricht-Lundborg disease.,"/pubmed/23925991","Danner N, Julkunen P, HyppÃ¶nen J, Niskanen E, SÃ¤isÃ¤nen L, KÃ¶nÃ¶nen M, Koskenkorva P, Vanninen R, KÃ¤lviÃ¤inen R, Mervaala E.","Mov Disord. 2013 Nov	28(13):1860-7. doi: 10.1002/mds.25615. Epub 2013 Aug 7.","Mov Disord. 2013","PubMed","citation","PMID:23925991","pubmed","23925991","create date:2013/08/09 | first author:Danner N",
Non genetic studies	PUBMED	Prognostic factors of infantile spasms: role of treatment options including a ketogenic diet.,"/pubmed/23856457","Lee J, Lee JH, Yu HJ, Lee M.","Brain Dev. 2013 Sep	35(8):821-6. doi: 10.1016/j.braindev.2013.06.014. Epub 2013 Jul 12.","Brain Dev. 2013","PubMed","citation","PMID:23856457","pubmed","23856457","create date:2013/07/17 | first author:Lee J",
Non genetic studies	PUBMED	Characteristics of headache in children with epilepsy.,"/pubmed/23702024","Kanemura H, Sano F, Ishii S, Ohyama T, Sugita K, Aihara M.","Seizure. 2013 Oct	22(8):647-50. doi: 10.1016/j.seizure.2013.04.022. Epub 2013 May 20.","Seizure. 2013","PubMed","citation","PMID:23702024","pubmed","23702024","create date:2013/05/25 | first author:Kanemura H",
Non genetic studies	PUBMED	Absence epilepsy subnetworks revealed by event-related independent components analysis of functional magnetic resonance imaging.,"/pubmed/23586661","Masterton RA, Carney PW, Abbott DF, Jackson GD.","Epilepsia. 2013 May	54(5):801-8. doi: 10.1111/epi.12163. Epub 2013 Apr 15.","Epilepsia. 2013","PubMed","citation","PMID:23586661","pubmed","23586661","create date:2013/04/17 | first author:Masterton RA",
Non genetic studies	PUBMED	Adherence to antiepileptic medicines in children: a multiple-methods assessment involving dried blood spot sampling.,"/pubmed/23448146","Shah NM, Hawwa AF, Millership JS, Collier PS, Ho P, Tan ML, Peake D, Tirupathi S, Bothwell J, Bailie N, Shepherd C, Craig J, McElnay JC.","Epilepsia. 2013 Jun	54(6):1020-7. doi: 10.1111/epi.12126. Epub 2013 Feb 28.","Epilepsia. 2013","PubMed","citation","PMID:23448146","pubmed","23448146","create date:2013/03/02 | first author:Shah NM",
Non genetic studies	PUBMED	Seizures after cerebrovascular events: risk factors and clinical features.,"/pubmed/23410847","Conrad J, Pawlowski M, Dogan M, Kovac S, Ritter MA, Evers S.","Seizure. 2013 May	22(4):275-82. doi: 10.1016/j.seizure.2013.01.014. Epub 2013 Feb 12.","Seizure. 2013","PubMed","citation","PMID:23410847","pubmed","23410847","create date:2013/02/16 | first author:Conrad J",
Non genetic studies	PUBMED	Seizures and epilepsy in elderly patients of an urban area of Iran: clinical manifestation, differential diagnosis, etiology, and epilepsy subtypes.,"/pubmed/23232961","Tabatabaei SS, Delbari A, Salman-Roghani R, Shahgholi L, Fadayevatan R, Mokhber N, Lokk J.","Neurol Sci. 2013 Aug	34(8):1441-6. doi: 10.1007/s10072-012-1261-0. Epub 2012 Dec 12.","Neurol Sci. 2013","PubMed","citation","PMID:23232961","pubmed","23232961","create date:2012/12/13 | first author:Tabatabaei SS",
Non genetic studies	PUBMED	Postictal generalized EEG suppression is not associated with periictal cardiac autonomic instability in people with convulsive seizures.,"/pubmed/23157655","Lamberts RJ, Laranjo S, Kalitzin SN, Velis DN, Rocha I, Sander JW, Thijs RD.","Epilepsia. 2013 Mar	54(3):523-9. doi: 10.1111/epi.12021. Epub 2012 Nov 13.","Epilepsia. 2013","PubMed","citation","PMID:23157655 | PMCID:PMC3580122","pubmed","23157655","create date:2012/11/20 | first author:Lamberts RJ",
Non genetic studies	PUBMED	Amniotic fluid embolism: a cause of sudden maternal death and police inquest.,"/pubmed/22835973","Sisodia SM, Bendale KA, Khan WA.","Am J Forensic Med Pathol. 2012 Dec	33(4):330-4. doi: 10.1097/PAF.0b013e31825fb201.","Am J Forensic Med Pathol. 2012","PubMed","citation","PMID:22835973","pubmed","22835973","create date:2012/07/28 | first author:Sisodia SM",
Non genetic studies	PUBMED	An electroclinical study of absence seizures in Dravet syndrome.,"/pubmed/22824327","Tsuda Y, Oguni H, Sakauchi M, Osawa M.","Epilepsy Res. 2013 Jan	103(1):88-96. doi: 10.1016/j.eplepsyres.2012.07.010. Epub 2012 Jul 21.","Epilepsy Res. 2013","PubMed","citation","PMID:22824327","pubmed","22824327","create date:2012/07/25 | first author:Tsuda Y",
Non genetic studies	PUBMED	Design and phenomenology of the FEBSTAT study.,"/pubmed/22742587","Hesdorffer DC, Shinnar S, Lewis DV, MoshÃ© SL, Nordli DR Jr, Pellock JM, MacFall J, Shinnar RC, Masur D, Frank LM, Epstein LG, Litherland C, Seinfeld S, Bello JA, Chan S, Bagiella E, Sun S	FEBSTAT study team.","Epilepsia. 2012 Sep
Non genetic studies	PUBMED	Complete remission of seizures after corpus callosotomy.,"/pubmed/22681320","Iwasaki M, Uematsu M, Sato Y, Nakayama T, Haginoya K, Osawa S, Itabashi H, Jin K, Nakasato N, Tominaga T.","J Neurosurg Pediatr. 2012 Jul	10(1):7-13. doi: 10.3171/2012.3.PEDS11544. Epub 2012 Jun 8.","J Neurosurg Pediatr. 2012","PubMed","citation","PMID:22681320","pubmed","22681320","create date:2012/06/12 | first author:Iwasaki M",
Non genetic studies	PUBMED	The cognitive effects of interictal epileptiform EEG discharges and short nonconvulsive epileptic seizures.,"/pubmed/22554146","Nicolai J, Ebus S, Biemans DP, Arends J, Hendriksen J, Vles JS, Aldenkamp AP.","Epilepsia. 2012 Jun	53(6):1051-9. doi: 10.1111/j.1528-1167.2012.03491.x. Epub 2012 May 3.","Epilepsia. 2012","PubMed","citation","PMID:22554146","pubmed","22554146","create date:2012/05/05 | first author:Nicolai J",
Non genetic studies	PUBMED	C-reactive protein and seizures in focal epilepsy: a video-electroencephalographic study.,"/pubmed/22462619","Alapirtti T, Waris M, Fallah M, Soilu-HÃ¤nninen M, MÃ¤kinen R, Kharazmi E, Peltola J.","Epilepsia. 2012 May	53(5):790-6. doi: 10.1111/j.1528-1167.2012.03449.x. Epub 2012 Mar 29.","Epilepsia. 2012","PubMed","citation","PMID:22462619","pubmed","22462619","create date:2012/04/03 | first author:Alapirtti T",
Non genetic studies	PUBMED	Association between epilepsy and erectile dysfunction: evidence from a population-based study.,"/pubmed/22429815","Keller J, Chen YK, Lin HC.","J Sex Med. 2012 Sep	9(9):2248-55. doi: 10.1111/j.1743-6109.2012.02670.x. Epub 2012 Mar 16.","J Sex Med. 2012","PubMed","citation","PMID:22429815","pubmed","22429815","create date:2012/03/21 | first author:Keller J",
Non genetic studies	PUBMED	Secondarily generalized seizures in temporal lobe epilepsy.,"/pubmed/22429112","Bone B, Fogarasi A, Schulz R, Gyimesi C, Kalmar Z, Kovacs N, Ebner A, Janszky J.","Epilepsia. 2012 May	53(5):817-24. doi: 10.1111/j.1528-1167.2012.03435.x. Epub 2012 Mar 16.","Epilepsia. 2012","PubMed","citation","PMID:22429112","pubmed","22429112","create date:2012/03/21 | first author:Bone B",
Non genetic studies	PUBMED	Benign myoclonic epilepsy in infancy with preceding afebrile generalized tonic-clonic seizures in Japan.,"/pubmed/22386832","Ito S, Oguni H, Osawa M.","Brain Dev. 2012 Nov	34(10):829-33. doi: 10.1016/j.braindev.2012.02.003. Epub 2012 Mar 3.","Brain Dev. 2012","PubMed","citation","PMID:22386832","pubmed","22386832","create date:2012/03/06 | first author:Ito S",
Non genetic studies	PUBMED	Primary headache and epilepsy: a multicenter cross-sectional study.,"/pubmed/22377332","Tonini MC, Giordano L, Atzeni L, Bogliun G, Perri G, Saracco MG, Tombini M, Torelli P, Turazzini M, Vernieri F, Aguggia M, Bussone G, Beghi E	EPICEF Group.","Epilepsy Behav. 2012 Mar
Non genetic studies	PUBMED	Association of type 1 diabetes mellitus and epilepsy in children. A cohort of 10 cases].,"/pubmed/22112607","Caietta E, Halbert C, LÃ©pine A, Khammar A, Cano A, Gavaret M, Mancini J, Villeneuve N, Chabrol B, Simonin G, Reynaud R, Milh M.","Arch Pediatr. 2012 Jan	19(1):9-16. doi: 10.1016/j.arcped.2011.10.010. Epub 2011 Nov 22. French. ","Arch Pediatr. 2012","PubMed","citation","PMID:22112607","pubmed","22112607","create date:2011/11/25 | first author:Caietta E",
Non genetic studies	PUBMED	A prehospital randomized trial in convulsive status epilepticus.,"/pubmed/21967362","Navarro V, Dagron C, Demeret S, An K, Lamhaut L, Bolgert F, Baulac M, Carli P.","Epilepsia. 2011 Oct	52 Suppl 8:48-9. doi: 10.1111/j.1528-1167.2011.03236.x.","Epilepsia. 2011","PubMed","citation","PMID:21967362","pubmed","21967362","create date:2011/10/14 | first author:Navarro V",
Non genetic studies	PUBMED	Postictal increase in T-wave alternans after generalized tonic-clonic seizures.,"/pubmed/21933179","Strzelczyk A, Adjei P, Scott CA, Bauer S, Rosenow F, Walker MC, Surges R.","Epilepsia. 2011 Nov	52(11):2112-7. doi: 10.1111/j.1528-1167.2011.03266.x. Epub 2011 Sep 20.","Epilepsia. 2011","PubMed","citation","PMID:21933179","pubmed","21933179","create date:2011/09/22 | first author:Strzelczyk A",
Non genetic studies	PUBMED	Relationship between plasma concentrations of valproic acid and hepatotoxicity in patients receiving high doses].,"/pubmed/21492891","Ghozzi H, Hakim A, Sahnoun Z, Ben Mahmoud L, Atheymen R, Hammami S, Zeghal K.","Rev Neurol (Paris). 2011 Aug-Sep	167(8-9):600-6. doi: 10.1016/j.neurol.2011.02.035. Epub 2011 Apr 13. French. ","Rev Neurol (Paris). 2011","PubMed","citation","PMID:21492891","pubmed","21492891","create date:2011/04/16 | first author:Ghozzi H",
Non genetic studies	PUBMED	Clinical spectrum of post-stroke seizures.,"/pubmed/21453617","Siddiqi SA, Hashmi M, Khan F, Siddiqui KA.","J Coll Physicians Surg Pak. 2011 Apr	21(4):214-8. doi: 04.2011/JCPSP.214218.","J Coll Physicians Surg Pak. 2011","PubMed","citation","PMID:21453617","pubmed","21453617","create date:2011/04/02 | first author:Siddiqi SA",
Non genetic studies	PUBMED	Peri-ictal and inter-ictal headache in children and adolescents with idiopathic epilepsy: a multicenter cross-sectional study.,"/pubmed/21445630","Verrotti A, Coppola G, Spalice A, Di Fonzo A, Bruschi R, Tozzi E, Iannetti P, Villa MP, Parisi P.","Childs Nerv Syst. 2011 Sep	27(9):1419-23. doi: 10.1007/s00381-011-1428-7. Epub 2011 Mar 29.","Childs Nerv Syst. 2011","PubMed","citation","PMID:21445630","pubmed","21445630","create date:2011/03/30 | first author:Verrotti A",
Non genetic studies	PUBMED	An electroclinical case-control study of sudden unexpected death in epilepsy.,"/pubmed/20882604","Lhatoo SD, Faulkner HJ, Dembny K, Trippick K, Johnson C, Bird JM.","Ann Neurol. 2010 Dec	68(6):787-96. doi: 10.1002/ana.22101.","Ann Neurol. 2010","PubMed","citation","PMID:20882604","pubmed","20882604","create date:2010/10/01 | first author:Lhatoo SD",
Non genetic studies	PUBMED	Characteristics of the children with epilepsy followed in the Marrakech University Hospital].,"/pubmed/20472261","Bourrous M, Elibrahimi I, Draiss G, Safini F, Amine M, Bouskraoui M.","Rev Neurol (Paris). 2010 Nov	166(11):921-6. doi: 10.1016/j.neurol.2010.03.003. Epub 2010 May 15. French. ","Rev Neurol (Paris). 2010","PubMed","citation","PMID:20472261","pubmed","20472261","create date:2010/05/18 | first author:Bourrous M",
Non genetic studies	PUBMED	Association between prenatal stress and infantile spasms: a case-control study in China.,"/pubmed/20159427","Shang NX, Zou LP, Zhao JB, Zhang F, Li H.","Pediatr Neurol. 2010 Mar	42(3):181-6. doi: 10.1016/j.pediatrneurol.2009.09.003.","Pediatr Neurol. 2010","PubMed","citation","PMID:20159427","pubmed","20159427","create date:2010/02/18 | first author:Shang NX",
Non genetic studies	PUBMED	Clinical and genetic evaluation of a family showing both autism and epilepsy.,"/pubmed/20152887","Combi R, Redaelli S, Beghi M, Clerici M, Cornaggia CM, DalprÃ L.","Brain Res Bull. 2010 Apr 29	82(1-2):25-8. doi: 10.1016/j.brainresbull.2010.02.004. Epub 2010 Feb 10.","Brain Res Bull. 2010","PubMed","citation","PMID:20152887","pubmed","20152887","create date:2010/02/16 | first author:Combi R",
Non genetic studies	PUBMED	Arachnoid cysts and epilepsy in children].,"/pubmed/21442965","Steczkowska M, SÅ‚awomir K, Gergont A, WesoÅ‚owska E.","Przegl Lek. 2010	67(11):1140-4. Polish. ","Przegl Lek. 2010","PubMed","citation","PMID:21442965","pubmed","21442965","create date:2010/01/01 | first author:Steczkowska M",
Non genetic studies	PUBMED	Social functioning and communication in children with cerebral palsy: association with disease characteristics and personal and environmental factors.,"/pubmed/19811523","Voorman JM, Dallmeijer AJ, Van Eck M, Schuengel C, Becher JG.","Dev Med Child Neurol. 2010 May	52(5):441-7. doi: 10.1111/j.1469-8749.2009.03399.x. Epub 2009 Oct 7.","Dev Med Child Neurol. 2010","PubMed","citation","PMID:19811523","pubmed","19811523","create date:2009/10/09 | first author:Voorman JM",
Non genetic studies	PUBMED	Amygdala volumes in childhood absence epilepsy.,"/pubmed/19766541","Schreibman Cohen A, Daley M, Siddarth P, Levitt J, Loesch IK, Altshuler L, Ly R, Shields WD, Gurbani S, Caplan R.","Epilepsy Behav. 2009 Nov	16(3):436-41. doi: 10.1016/j.yebeh.2009.08.009. Epub 2009 Sep 18.","Epilepsy Behav. 2009","PubMed","citation","PMID:19766541","pubmed","19766541","create date:2009/09/22 | first author:Schreibman Cohen A",
Non genetic studies	PUBMED	A role for the preoptic sleep-promoting system in absence epilepsy.,"/pubmed/19631751","Suntsova N, Kumar S, Guzman-Marin R, Alam MN, Szymusiak R, McGinty D.","Neurobiol Dis. 2009 Oct	36(1):126-41. doi: 10.1016/j.nbd.2009.07.005. Epub 2009 Jul 23.","Neurobiol Dis. 2009","PubMed","citation","PMID:19631751 | PMCID:PMC2757065","pubmed","19631751","create date:2009/07/28 | first author:Suntsova N",
Non genetic studies	PUBMED	Psychiatric comorbidity in patients evaluated for chronic epilepsy: a differential role of the right hemisphere?,"/pubmed/19365127","Sperli F, Rentsch D, Despland PA, Foletti G, Jallon P, Picard F, Landis T, Seeck M.","Eur Neurol. 2009	61(6):350-7. doi: 10.1159/000210547. Epub 2009 Apr 9.","Eur Neurol. 2009","PubMed","citation","PMID:19365127","pubmed","19365127","create date:2009/04/15 | first author:Sperli F",
Non genetic studies	PUBMED	Stressors at the onset of adult epilepsy: implications for practice.,"/pubmed/19228566","Koutsogiannopoulos S, Adelson F, Lee V, Andermann F.","Epileptic Disord. 2009 Mar	11(1):42-7. doi: 10.1684/epd.2009.0236. Epub 2009 Feb 20.","Epileptic Disord. 2009","PubMed","citation","PMID:19228566","pubmed","19228566","create date:2009/02/21 | first author:Koutsogiannopoulos S",
Non genetic studies	PUBMED	Seizure control in patients with epilepsy: the physician vs. medication factors.,"/pubmed/19094222","Szaflarski JP, Rackley AY, Lindsell CJ, Szaflarski M, Yates SL.","BMC Health Serv Res. 2008 Dec 18	8:264. doi: 10.1186/1472-6963-8-264.","BMC Health Serv Res. 2008","PubMed","citation","PMID:19094222 | PMCID:PMC2642800","pubmed","19094222","create date:2008/12/20 | first author:Szaflarski JP",
Non genetic studies	PUBMED	Accidents and injuries in people with epilepsy attending a tertiary care center in India.,"/pubmed/19017569","Sapna CS, Sheeba SL, John J, Thomas SV.","Epileptic Disord. 2008 Dec	10(4):276-81. doi: 10.1684/epd.2008.0222.","Epileptic Disord. 2008","PubMed","citation","PMID:19017569","pubmed","19017569","create date:2008/11/20 | first author:Sapna CS",
Non genetic studies	PUBMED	A retrospective study on aetiology based outcome of infantile spasms.,"/pubmed/18976934","Karvelas G, Lortie A, Scantlebury MH, Duy PT, Cossette P, Carmant L.","Seizure. 2009 Apr	18(3):197-201. doi: 10.1016/j.seizure.2008.09.006. Epub 2008 Oct 30.","Seizure. 2009","PubMed","citation","PMID:18976934","pubmed","18976934","create date:2008/11/04 | first author:Karvelas G",
Non genetic studies	PUBMED	Association of demographic, clinical and treatment variables with quality of life of patients with epilepsy in Greece.,"/pubmed/18663600","Piperidou C, Karlovasitou A, Triantafyllou N, Dimitrakoudi E, Terzoudi A, Mavraki E, Trypsianis G, Vadikolias K, Heliopoulos I, Vassilopoulos D, Balogiannis S.","Qual Life Res. 2008 Sep	17(7):987-96. doi: 10.1007/s11136-008-9375-9. Epub 2008 Jul 29.","Qual Life Res. 2008","PubMed","citation","PMID:18663600","pubmed","18663600","create date:2008/07/30 | first author:Piperidou C",
Non genetic studies	PUBMED	Case-control analysis of ambulance, emergency room, or inpatient hospital events for epilepsy and antiepileptic drug formulation changes.,"/pubmed/18616554","Zachry WM 3rd, Doan QD, Clewell JD, Smith BJ.","Epilepsia. 2009 Mar	50(3):493-500. doi: 10.1111/j.1528-1167.2008.01703.x. Epub 2008 Jun 26.","Epilepsia. 2009","PubMed","citation","PMID:18616554","pubmed","18616554","create date:2008/07/12 | first author:Zachry WM 3rd",
Non genetic studies	PUBMED	Risk of autism spectrum disorders after infantile spasms: a population-based study nested in a cohort with seizures in the first year of life.,"/pubmed/18557779","Saemundsen E, Ludvigsson P, Rafnsson V.","Epilepsia. 2008 Nov	49(11):1865-70. doi: 10.1111/j.1528-1167.2008.01688.x. Epub 2008 Jun 13.","Epilepsia. 2008","PubMed","citation","PMID:18557779","pubmed","18557779","create date:2008/06/19 | first author:Saemundsen E",
Non genetic studies	PUBMED	Cognitive fMRI and soluble telencephalin assessment in patients with localization-related epilepsy.,"/pubmed/18460045","Jansen JF, Vlooswijk MC, de Baets MH, de Krom MC, Rieckmann P, Backes WH, Aldenkamp AP	SEGAED Study Group.","Acta Neurol Scand. 2008 Oct
Non genetic studies	PUBMED	Seizure remission and relapse in adults with intractable epilepsy: a cohort study.,"/pubmed/18410367","Choi H, Heiman G, Pandis D, Cantero J, Resor SR, Gilliam FG, Hauser WA.","Epilepsia. 2008 Aug	49(8):1440-5. doi: 10.1111/j.1528-1167.2008.01601.x. Epub 2008 Apr 10.","Epilepsia. 2008","PubMed","citation","PMID:18410367 | PMCID:PMC3684178","pubmed","18410367","create date:2008/04/16 | first author:Choi H",
Non genetic studies	PUBMED	Adult-onset epilepsy associated with dysembryoplastic neuroepithelial tumors.,"/pubmed/18316209","Burneo JG, Tellez-Zenteno J, Steven DA, Niaz N, Hader W, Pillay N, Wiebe S.","Seizure. 2008 Sep	17(6):498-504. doi: 10.1016/j.seizure.2008.01.006. Epub 2008 Mar 7.","Seizure. 2008","PubMed","citation","PMID:18316209","pubmed","18316209","create date:2008/03/05 | first author:Burneo JG",
Non genetic studies	PUBMED	The development of the personality in childhood epilepsy with complex-partial seizures].,"/pubmed/17969544","Pott W, Heyken M, Remschmidt H.","Prax Kinderpsychol Kinderpsychiatr. 2007	56(7):604-24. German. ","Prax Kinderpsychol Kinderpsychiatr. 2007","PubMed","citation","PMID:17969544","pubmed","17969544","create date:2007/11/01 | first author:Pott W",
Non genetic studies	PUBMED	Sodium valproate, hyperandrogenism and altered ovarian function in Indian women with epilepsy: a prospective study.,"/pubmed/17441994","Prabhakar S, Sahota P, Kharbanda PS, Siali R, Jain V, Lal V, Khurana D.","Epilepsia. 2007 Jul	48(7):1371-7. Epub 2007 Apr 18.","Epilepsia. 2007","PubMed","citation","PMID:17441994","pubmed","17441994","create date:2007/04/20 | first author:Prabhakar S",
Non genetic studies	PUBMED	Quantification of unidirectional nonlinear associations between multidimensional signals.,"/pubmed/17355057","Kalitzin SN, Parra J, Velis DN, Lopes da Silva FH.","IEEE Trans Biomed Eng. 2007 Mar	54(3):454-61.","IEEE Trans Biomed Eng. 2007","PubMed","citation","PMID:17355057","pubmed","17355057","create date:2007/03/16 | first author:Kalitzin SN",
Non genetic studies	PUBMED	Referral of epileptic patients in North East Coast of West Malaysia an area with poor MRI coverage: an analysis.,"/pubmed/17333778","Mohamed Y, Alias NN, Shuaib IL, Tharakan J, Abdullah J, Munawir AH, Naing NN.","Southeast Asian J Trop Med Public Health. 2006 Nov	37(6):1199-208.","Southeast Asian J Trop Med Public Health. 2006","PubMed","citation","PMID:17333778","pubmed","17333778","create date:2007/03/06 | first author:Mohamed Y",
Non genetic studies	PUBMED	Social competence of children and adolescents with epilepsy.,"/pubmed/16860578","JakovljeviÄ‡ V, MartinoviÄ‡ Z.","Seizure. 2006 Oct	15(7):528-32. Epub 2006 Jul 21.","Seizure. 2006","PubMed","citation","PMID:16860578","pubmed","16860578","create date:2006/07/25 | first author:JakovljeviÄ‡ V",
Non genetic studies	PUBMED	Classification of benign infantile afebrile seizures.,"/pubmed/16814520","Tanabe T, Hara K, Kashiwagi M, Tamai H.","Epilepsy Res. 2006 Aug	70 Suppl 1:S185-9. Epub 2006 Jun 30.","Epilepsy Res. 2006","PubMed","citation","PMID:16814520","pubmed","16814520","create date:2006/07/04 | first author:Tanabe T",
Non genetic studies	PUBMED	A comparative study of impairment of quality of life in children with skin disease and children with other chronic childhood diseases.,"/pubmed/16792766","Beattie PE, Lewis-Jones MS.","Br J Dermatol. 2006 Jul	155(1):145-51.","Br J Dermatol. 2006","PubMed","citation","PMID:16792766","pubmed","16792766","create date:2006/06/24 | first author:Beattie PE",
Non genetic studies	PUBMED	Prognostic significance of tuber count and location in tuberous sclerosis complex.,"/pubmed/16417883","Doherty C, Goh S, Young Poussaint T, Erdag N, Thiele EA.","J Child Neurol. 2005 Oct	20(10):837-41.","J Child Neurol. 2005","PubMed","citation","PMID:16417883","pubmed","16417883","create date:2006/01/19 | first author:Doherty C",
Non genetic studies	PUBMED	Successful treatment of epilepsy and celiac disease with a gluten-free diet.,"/pubmed/16194732","Mavroudi A, Karatza E, Papastavrou T, Panteliadis C, Spiroglou K.","Pediatr Neurol. 2005 Oct	33(4):292-5.","Pediatr Neurol. 2005","PubMed","citation","PMID:16194732","pubmed","16194732","create date:2005/10/01 | first author:Mavroudi A",
Non genetic studies	PUBMED	Cerebellar atrophy in temporal lobe epilepsy.,"/pubmed/16051525","Hermann BP, Bayless K, Hansen R, Parrish J, Seidenberg M.","Epilepsy Behav. 2005 Sep	7(2):279-87.","Epilepsy Behav. 2005","PubMed","citation","PMID:16051525","pubmed","16051525","create date:2005/07/30 | first author:Hermann BP",
Non genetic studies	PUBMED	Clinical and neurophysiologic spectrum associated with atypical absence seizures in children with intractable epilepsy.,"/pubmed/15968924","Nolan M, Bergazar M, Chu B, Cortez MA, Snead OC 3rd.","J Child Neurol. 2005 May	20(5):404-10.","J Child Neurol. 2005","PubMed","citation","PMID:15968924","pubmed","15968924","create date:2005/06/23 | first author:Nolan M",
Non genetic studies	PUBMED	Acute effects of subclinical epileptiform EEG discharges on cognitive activation.,"/pubmed/15948564","Aldenkamp AP, Beitler J, Arends J, van der Linden I, Diepman L.","Funct Neurol. 2005 Jan-Mar	20(1):23-8.","Funct Neurol. 2005","PubMed","citation","PMID:15948564","pubmed","15948564","create date:2005/06/14 | first author:Aldenkamp AP",
Non genetic studies	PUBMED	Development of a validated clinical case definition of generalized tonic-clonic seizures for use by community-based health care providers.,"/pubmed/15857442","Anand K, Jain S, Paul E, Srivastava A, Sahariah SA, Kapoor SK.","Epilepsia. 2005 May	46(5):743-50.","Epilepsia. 2005","PubMed","citation","PMID:15857442","pubmed","15857442","create date:2005/04/29 | first author:Anand K",
Non genetic studies	PUBMED	Depression and anxiety disorders in pediatric epilepsy.,"/pubmed/15857439","Caplan R, Siddarth P, Gurbani S, Hanson R, Sankar R, Shields WD.","Epilepsia. 2005 May	46(5):720-30.","Epilepsia. 2005","PubMed","citation","PMID:15857439","pubmed","15857439","create date:2005/04/29 | first author:Caplan R",
Non genetic studies	PUBMED	Temporal lobectomy: long-term seizure outcome, late recurrence and risks for seizure recurrence.,"/pubmed/15215219","McIntosh AM, Kalnins RM, Mitchell LA, Fabinyi GC, Briellmann RS, Berkovic SF.","Brain. 2004 Sep	127(Pt 9):2018-30. Epub 2004 Jun 23.","Brain. 2004","PubMed","citation","PMID:15215219","pubmed","15215219","create date:2004/06/25 | first author:McIntosh AM",
Non genetic studies	PUBMED	A study of epilepsy-related psychosis.,"/pubmed/14652438","Roy AK, Rajesh SV, Iby N, Jose JM, Sarma GR.","Neurol India. 2003 Sep	51(3):359-60.","Neurol India. 2003","PubMed","citation","PMID:14652438","pubmed","14652438","create date:2003/12/04 | first author:Roy AK",
Non genetic studies	PUBMED	Pulmonary thromboembolism associated with glioblastoma multiforme: imaging diagnosis of a case and a review of the literature].,"/pubmed/14606050","RoldÃ¡n-Valadez E, Salazar-Landa M, Alva-LÃ³pez LF.","Rev Neurol. 2003 Nov 1-15	37(9):831-6. Review. Spanish. ","Rev Neurol. 2003","PubMed","citation","PMID:14606050","pubmed","14606050","create date:2003/11/08 | first author:RoldÃ¡n-Valadez E",
Non genetic studies	PUBMED	Autism spectrum disorders in children with active epilepsy and learning disability: comorbidity, pre- and perinatal background, and seizure characteristics.,"/pubmed/14580127","Steffenburg S, Steffenburg U, Gillberg C.","Dev Med Child Neurol. 2003 Nov	45(11):724-30.","Dev Med Child Neurol. 2003","PubMed","citation","PMID:14580127","pubmed","14580127","create date:2003/10/29 | first author:Steffenburg S",
Non genetic studies	PUBMED	Selective frontal, parietal, and temporal networks in generalized seizures.,"/pubmed/12948711","Blumenfeld H, Westerveld M, Ostroff RB, Vanderhill SD, Freeman J, Necochea A, Uranga P, Tanhehco T, Smith A, Seibyl JP, Stokking R, Studholme C, Spencer SS, Zubal IG.","Neuroimage. 2003 Aug	19(4):1556-66.","Neuroimage. 2003","PubMed","citation","PMID:12948711","pubmed","12948711","create date:2003/09/02 | first author:Blumenfeld H",
Non genetic studies	PUBMED	Adult patient perceptions of emergency rectal medications for refractory seizures.,"/pubmed/12609248","Tatum IV WO.","Epilepsy Behav. 2002 Dec	3(6):535-538.","Epilepsy Behav. 2002","PubMed","citation","PMID:12609248","pubmed","12609248","create date:2003/03/01 | first author:Tatum IV WO",
Non genetic studies	PUBMED	Spike-triggered fMRI in reading epilepsy: involvement of left frontal cortex working memory area.,"/pubmed/12578921","Archer JS, Briellmann RS, Syngeniotis A, Abbott DF, Jackson GD.","Neurology. 2003 Feb 11	60(3):415-21.","Neurology. 2003","PubMed","citation","PMID:12578921","pubmed","12578921","create date:2003/02/13 | first author:Archer JS",
Non genetic studies	PUBMED	Predictors of ovulatory failure in women with epilepsy.,"/pubmed/12447923","Morrell MJ, Giudice L, Flynn KL, Seale CG, Paulson AJ, DoÃ±e S, Flaster E, Ferin M, Sauer MV.","Ann Neurol. 2002 Dec	52(6):704-11.","Ann Neurol. 2002","PubMed","citation","PMID:12447923","pubmed","12447923","create date:2002/11/26 | first author:Morrell MJ",
Non genetic studies	PUBMED	Secondary generalization of hippocampal kindled seizures in rats: examining the role of the piriform cortex.,"/pubmed/12443991","Kelly ME, Staines WA, McIntyre DC.","Brain Res. 2002 Dec 6	957(1):152-61.","Brain Res. 2002","PubMed","citation","PMID:12443991","pubmed","12443991","create date:2002/11/22 | first author:Kelly ME",
Non genetic studies	PUBMED	Periodic lateralised epileptiform discharges as a form of presentation of neurosyphilis].,"/pubmed/12402225","Camacho-Salas A, MartÃ­ez-Salio A, GarcÃ­a-Morales I, Villarejo-Galende A, de la PeÃ±a P.","Rev Neurol. 2002 Oct 16-31	35(8):734-7. Spanish. ","Rev Neurol. 2002","PubMed","citation","PMID:12402225","pubmed","12402225","create date:2002/10/29 | first author:Camacho-Salas A",
Non genetic studies	PUBMED	Childhood febrile convulsions--which factors determine the subsequent epilepsy syndrome? A retrospective study.,"/pubmed/12200219","Trinka E, Unterrainer J, Haberlandt E, Luef G, Unterberger I, NiedermÃ¼ller U, Haffner B, Bauer G.","Epilepsy Res. 2002 Aug	50(3):283-92.","Epilepsy Res. 2002","PubMed","citation","PMID:12200219","pubmed","12200219","create date:2002/08/30 | first author:Trinka E",
Non genetic studies	PUBMED	Anatomophysiologic and clinical study of the association of epilepsy and Parkinson's disease: apropos of 2 cases].,"/pubmed/11957296","Sene F, Gueye L, Ndiaye M, Ndao M, Diop AG, Diagne M, Ndiaye IP.","Dakar Med. 1999	44(2):246-9. French. ","Dakar Med. 1999","PubMed","citation","PMID:11957296","pubmed","11957296","create date:2002/04/18 | first author:Sene F",
Non genetic studies	PUBMED	Premature ovarian failure in women with epilepsy.,"/pubmed/11879371","Klein P, Serje A, Pezzullo JC.","Epilepsia. 2001 Dec	42(12):1584-9.","Epilepsia. 2001","PubMed","citation","PMID:11879371","pubmed","11879371","create date:2002/03/07 | first author:Klein P",
Non genetic studies	PUBMED	Association of Chiari I malformation, mental retardation, speech delay, and epilepsy: a specific disorder?,"/pubmed/11846903","Grosso S, Scattolini R, Paolo G, Di Bartolo RM, Morgese G, Balestri P.","Neurosurgery. 2001 Nov	49(5):1099-103
Non genetic studies	PUBMED	Seizure frequency and characteristics in children with Down syndrome.,"/pubmed/11578846","Goldberg-Stern H, Strawsburg RH, Patterson B, Hickey F, Bare M, Gadoth N, Degrauw TJ.","Brain Dev. 2001 Oct	23(6):375-8.","Brain Dev. 2001","PubMed","citation","PMID:11578846","pubmed","11578846","create date:2001/10/02 | first author:Goldberg-Stern H",
Non genetic studies	PUBMED	Somatosensory evoked spikes and epileptic seizures: a study of 385 cases.,"/pubmed/10840628","Fonseca LC, Tedrus GM.","Clin Electroencephalogr. 2000 Apr	31(2):71-5.","Clin Electroencephalogr. 2000","PubMed","citation","PMID:10840628","pubmed","10840628","create date:2000/06/07 | first author:Fonseca LC",
Non genetic studies	PUBMED	A descriptive survey of long-term residents with epilepsy and intellectual disability at the Chalfont Centre: is there a relationship between maladaptive behaviour and magnetic resonance imaging findings?,"/pubmed/10622363","Andrews TM, Everitt AD, Sander JW.","J Intellect Disabil Res. 1999 Dec	43 ( Pt 6):475-83.","J Intellect Disabil Res. 1999","PubMed","citation","PMID:10622363","pubmed","10622363","create date:2000/01/06 | first author:Andrews TM",
Non genetic studies	PUBMED	A comparison of post-ictal headache between patients with occipital lobe epilepsy and temporal lobe epilepsy.,"/pubmed/10512775","Ito M, Nakamura F, Honma H, Takeda Y, Kobayashi R, Miyamoto T, Koyama T.","Seizure. 1999 Sep	8(6):343-6.","Seizure. 1999","PubMed","citation","PMID:10512775","pubmed","10512775","create date:1999/10/08 | first author:Ito M",
Non genetic studies	PUBMED	Acute symptomatic seizures - incidence and etiological spectrum: a hospital-based study from South India.,"/pubmed/10356374","Murthy JM, Yangala R.","Seizure. 1999 May	8(3):162-5.","Seizure. 1999","PubMed","citation","PMID:10356374","pubmed","10356374","create date:1999/06/05 | first author:Murthy JM",
Non genetic studies	PUBMED	Perinatal antecedents, psychomotor retardation, learning difficulties and family history. Are they a risk factor for epilepsy?].,"/pubmed/10083643","MartÃ­nez MenÃ©ndez B, SimÃ³n de las Heras R, de la PeÃ±a Mayor P, PÃ©rez Sempere A, Alvarez Tejerina J, Mateos Beato F.","An Esp Pediatr. 1999 Jan	50(1):49-51. Spanish. ","An Esp Pediatr. 1999","PubMed","citation","PMID:10083643","pubmed","10083643","create date:1999/03/20 | first author:MartÃ­nez MenÃ©ndez B",
Non genetic studies	PUBMED	Asthma and epilepsy: are they related? A retrospective study.,"/pubmed/9660512","Castaneda GY, Heilbroner PL, Shah N, Forem S, Fish I.","J Child Neurol. 1998 Jun	13(6):283-5.","J Child Neurol. 1998","PubMed","citation","PMID:9660512","pubmed","9660512","create date:1998/07/11 | first author:Castaneda GY",
Non genetic studies	PUBMED	Temporal relationship modeling: DTP or DT immunizations and infantile spasms.,"/pubmed/9607034","Goodman M, Lamm SH, Bellman MH.","Vaccine. 1998 Jan-Feb	16(2-3):225-31.","Vaccine. 1998","PubMed","citation","PMID:9607034","pubmed","9607034","create date:1998/06/02 | first author:Goodman M",
Non genetic studies	PUBMED	Complex partial and secondarily generalized seizure patients: cognitive functioning prior to treatment with antiepileptic medication. VA Epilepsy Cooperative Study 264 Group.,"/pubmed/9551840","Prevey ML, Delaney RC, Cramer JA, Mattson RH.","Epilepsy Res. 1998 Mar	30(1):1-9.","Epilepsy Res. 1998","PubMed","citation","PMID:9551840","pubmed","9551840","create date:1998/04/29 | first author:Prevey ML",
Non genetic studies	PUBMED	Poor mental development in patients with tuberous sclerosis complex: clinical risk factors.,"/pubmed/9520012","Jozwiak S, Goodman M, Lamm SH.","Arch Neurol. 1998 Mar	55(3):379-84.","Arch Neurol. 1998","PubMed","citation","PMID:9520012","pubmed","9520012","create date:1998/03/31 | first author:Jozwiak S",
Non genetic studies	PUBMED	A double-blind controlled clinical trial: oxcarbazepine versus sodium valproate in adults with newly diagnosed epilepsy.,"/pubmed/9127726","Christe W, KrÃ¤mer G, Vigonius U, Pohlmann H, Steinhoff BJ, Brodie MJ, Moore A.","Epilepsy Res. 1997 Mar	26(3):451-60.","Epilepsy Res. 1997","PubMed","citation","PMID:9127726","pubmed","9127726","create date:1997/03/01 | first author:Christe W",
Non genetic studies	PUBMED	Alcohol use is a risk factor for a first generalized tonic-clonic seizure. The ALC.E. (Alcohol and Epilepsy) Study Group.,"/pubmed/9065535","Leone M, Bottacchi E, Beghi E, Morgando E, Mutani R, Amedeo G, Cremo R, Gianelli M, Ravagli Ceroni L.","Neurology. 1997 Mar	48(3):614-20.","Neurology. 1997","PubMed","citation","PMID:9065535","pubmed","9065535","create date:1997/03/01 | first author:Leone M",
Non genetic studies	PUBMED	An analysis of clinical seizure patterns and their localizing value in frontal and temporal lobe epilepsies.,"/pubmed/8624679","Manford M, Fish DR, Shorvon SD.","Brain. 1996 Feb	119 ( Pt 1):17-40.","Brain. 1996","PubMed","citation","PMID:8624679","pubmed","8624679","create date:1996/02/01 | first author:Manford M",
Non genetic studies	PUBMED	Callosotomy for severe epilepsies with generalized seizures: outcome and prognostic factors.,"/pubmed/8686549","Rossi GF, Colicchio G, Marchese E, Pompucci A.","Acta Neurochir (Wien). 1996	138(2):221-7.","Acta Neurochir (Wien). 1996","PubMed","citation","PMID:8686549","pubmed","8686549","create date:1996/01/01 | first author:Rossi GF",
Non genetic studies	PUBMED	Comorbidity of migraine: the connection between migraine and epilepsy.,"/pubmed/7969943","Lipton RB, Ottman R, Ehrenberg BL, Hauser WA.","Neurology. 1994 Oct	44(10 Suppl 7):S28-32.","Neurology. 1994","PubMed","citation","PMID:7969943","pubmed","7969943","create date:1994/10/01 | first author:Lipton RB",
Non genetic studies	PUBMED	Autism in tuberous sclerosis].,"/pubmed/7607368","CalderÃ³n GonzÃ¡lez R, TreviÃ±o Welsh J, CalderÃ³n SepÃºlveda A.","Gac Med Mex. 1994 Sep-Oct	130(5):374-9. Spanish. ","Gac Med Mex. 1994","PubMed","citation","PMID:7607368","pubmed","7607368","create date:1994/09/01 | first author:CalderÃ³n GonzÃ¡lez R",
Non genetic studies	PUBMED	Corpus callosum agenesis and epilepsy: PET findings.,"/pubmed/8060424","Khanna S, Chugani HT, Messa C, Curran JG.","Pediatr Neurol. 1994 May	10(3):221-7.","Pediatr Neurol. 1994","PubMed","citation","PMID:8060424","pubmed","8060424","create date:1994/05/01 | first author:Khanna S",
Non genetic studies	PUBMED	Posterior fossa abnormalities in children with infantile spasms.,"/pubmed/7693798","Schiffmann R, Mannheim GB, Stafstrom CE, Hamburger SD, Holmes GL.","J Child Neurol. 1993 Oct	Schiffmann R",
Non genetic studies	PUBMED	Patterns of seizures observed in association with neurofibromatosis 1.,"/pubmed/8330570","Korf BR, Carrazana E, Holmes GL.","Epilepsia. 1993 Jul-Aug	34(4):616-20.","Epilepsia. 1993","PubMed","citation","PMID:8330570","pubmed","8330570","create date:1993/07/01 | first author:Korf BR",
Non genetic studies	PUBMED	Cortical laminar abnormalities--occurrence and clinical significance.,"/pubmed/8355819","van der Knaap MS, Smit LS, Nauta JJ, Lafeber HN, Valk J.","Neuropediatrics. 1993 Jun	24(3):143-8.","Neuropediatrics. 1993","PubMed","citation","PMID:8355819","pubmed","8355819","create date:1993/06/01 | first author:van der Knaap MS",
Non genetic studies	PUBMED	Depression and partial epilepsy: relevance of laterality of the epileptic focus.,"/pubmed/8099209","Septien L, Giroud M, Didi-Roy R, Pelletier JL, Marin A, Dumas R.","Neurol Res. 1993 Apr	15(2):136-8.","Neurol Res. 1993","PubMed","citation","PMID:8099209","pubmed","8099209","create date:1993/04/01 | first author:Septien L",
Non genetic studies	PUBMED	Cerebro-oculo-hepato-renal syndrome (Arima's syndrome) with slowly progressive renal insufficiency and epilepsy].,"/pubmed/1760207","Kubota M, Shinozaki M, Ishizaki A, Kurata K.","No To Hattatsu. 1991 Nov	23(6):596-600. Japanese. ","No To Hattatsu. 1991","PubMed","citation","PMID:1760207","pubmed","1760207","create date:1991/11/01 | first author:Kubota M",
Non genetic studies	PUBMED	Aetiological factors in Tanzanian epileptics.,"/pubmed/2791933","Matuja WB.","East Afr Med J. 1989 May	66(5):343-8.","East Afr Med J. 1989","PubMed","citation","PMID:2791933","pubmed","2791933","create date:1989/05/01 | first author:Matuja WB",
Non genetic studies	PUBMED	Antiepileptic drugs and plasma and platelet taurine in epilepsy.,"/pubmed/2494044","Goodman HO, Shihabi Z, Oles KS.","Epilepsia. 1989 Mar-Apr	30(2):201-7.","Epilepsia. 1989","PubMed","citation","PMID:2494044","pubmed","2494044","create date:1989/03/01 | first author:Goodman HO",
Non genetic studies	PUBMED	Teratogenicity of anticonvulsant drugs. II: A prospective study.,"/pubmed/6507489","Kelly TE, Edwards P, Rein M, Miller JQ, Dreifuss FE.","Am J Med Genet. 1984 Nov	19(3):435-43.","Am J Med Genet. 1984","PubMed","citation","PMID:6507489","pubmed","6507489","create date:1984/11/01 | first author:Kelly TE",
Non genetic studies	PUBMED	Petit mal absence and intercritical focal EEG manifestations. Their association with benign infantile epilepsy with rolandic paroxysms].,"/pubmed/6419707","RÃºa Elorduy MJ, Madoz JÃ¡uregui P, Prats ViÃ±as JM.","Arch Neurobiol (Madr). 1983 Sep-Oct	46(5):305-10. Spanish. No abstract available. ","Arch Neurobiol (Madr). 1983","PubMed","citation","PMID:6419707","pubmed","6419707","create date:1983/09/01 | first author:RÃºa Elorduy MJ",
Non genetic studies	PUBMED	A morphological study of non-Japanese congenital muscular dystrophy associated with cerebral lesions.,"/pubmed/6412578","Goebel HH, Fidzianska A, Lenard HG, Osse G, Hori A.","Brain Dev. 1983	5(3):292-301.","Brain Dev. 1983","PubMed","citation","PMID:6412578","pubmed","6412578","create date:1983/01/01 | first author:Goebel HH",
Non genetic studies	PUBMED	Poisoning with tricyclic and related antidepressants--a ten-year review.,"/pubmed/6776584","Starkey IR, Lawson AA.","Q J Med. 1980 Winter	49(193):33-49.","Q J Med. 1980","PubMed","citation","PMID:6776584","pubmed","6776584","create date:1980/01/01 | first author:Starkey IR",
Non genetic studies	PUBMED	A study on Sturge-Weber syndrome. Report of a case associated with infantile spasms and electroencephalographic evolution in five cases.,"/pubmed/477691","Fukuyama Y, Tsuchiya S.","Eur Neurol. 1979	18(3):194-204.","Eur Neurol. 1979","PubMed","citation","PMID:477691","pubmed","477691","create date:1979/01/01 | first author:Fukuyama Y",
Non genetic studies	PUBMED	Clonazepam: its efficacy in association with phenytoin and phenobarbital in mental patients with generalized major motor seizures.,"/pubmed/352972","Bielmann P, Levac T, Gagnon MA.","Int J Clin Pharmacol Biopharm. 1978 Jun	16(6):268-73.","Int J Clin Pharmacol Biopharm. 1978","PubMed","citation","PMID:352972","pubmed","352972","create date:1978/06/01 | first author:Bielmann P",
Non genetic studies	PUBMED	Paroxystic auto-prosopagnosia and epilepsy. Physio-pathological correlation or chance association?].,"/pubmed/824721","Schachter M.","Schweiz Arch Neurol Neurochir Psychiatr. 1976	119(1):167-76. French. ","Schweiz Arch Neurol Neurochir Psychiatr. 1976","PubMed","citation","PMID:824721","pubmed","824721","create date:1976/01/01 | first author:Schachter M",
Non genetic studies	PUBMED	Childhood neuronal ceroid-lipofuscinoses in Argentina.,"/pubmed/7668319","Taratuto AL, Saccoliti M, Sevlever G, Ruggieri V, Arroyo H, Herrero M, Massaro M, Fejerman N.","Am J Med Genet. 1995 Jun 5	57(2):144-9.","Am J Med Genet. 1995","PubMed","citation","PMID:7668319","pubmed","7668319","create date:1995/06/05 | first author:Taratuto AL",
Non genetic studies	PUBMED	Physiologic pseudoseizures: an EEG case report of mistake in identity.,"/pubmed/21633257","Tatum WO, Spector A.","J Clin Neurophysiol. 2011 Jun	28(3):308-10. doi: 10.1097/WNP.0b013e31821c3dce.","J Clin Neurophysiol. 2011","PubMed","citation","PMID:21633257","pubmed","21633257","create date:2011/06/03 | first author:Tatum WO",
Non genetic studies	PUBMED	Clinical-EEG variants of absence status epilepticus].,"/pubmed/20607917","Karlov VA, GnezditskiÄ­ VV.","Zh Nevrol Psikhiatr Im S S Korsakova. 2010	110(2):74-8. Russian. No abstract available. ","Zh Nevrol Psikhiatr Im S S Korsakova. 2010","PubMed","citation","PMID:20607917","pubmed","20607917","create date:2010/07/09 | first author:Karlov VA",
Non genetic studies	PUBMED	Prevalence of benign epileptiform variants.,"/pubmed/19362516","Santoshkumar B, Chong JJ, Blume WT, McLachlan RS, Young GB, Diosy DC, Burneo JG, Mirsattari SM.","Clin Neurophysiol. 2009 May	120(5):856-61. doi: 10.1016/j.clinph.2009.03.005. Epub 2009 Apr 10.","Clin Neurophysiol. 2009","PubMed","citation","PMID:19362516","pubmed","19362516","create date:2009/04/14 | first author:Santoshkumar B",
Non genetic studies	PUBMED	Absence epilepsy in childhood: electroencephalography (EEG) does not predict outcome.,"/pubmed/17715268","Sinclair DB, Unwala H.","J Child Neurol. 2007 Jul	22(7):799-802.","J Child Neurol. 2007","PubMed","citation","PMID:17715268","pubmed","17715268","create date:2007/08/24 | first author:Sinclair DB",
Non genetic studies	PUBMED	Age-related variants of absence in epilepsy in children and adolescents].,"/pubmed/2171254","Aksent'ev SB, LevinskiÄ­ MV.","Zh Nevropatol Psikhiatr Im S S Korsakova. 1990	90(6):10-5. Russian. ","Zh Nevropatol Psikhiatr Im S S Korsakova. 1990","PubMed","citation","PMID:2171254","pubmed","2171254","create date:1990/01/01 | first author:Aksent'ev SB",
Non genetic studies	PUBMED	Effect of valproate on the sleep microstructure of juvenile myoclonic epilepsy patients - a cross-sectional CAP based study.,"/pubmed/26847987","Nayak CS, Sinha S, Nagappa M, Kandavel T, Taly AB.","Sleep Med. 2016 Jan	17:129-33. doi: 10.1016/j.sleep.2015.11.006. Epub 2015 Dec 2.","Sleep Med. 2016","PubMed","citation","PMID:26847987","pubmed","26847987","create date:2016/02/06 | first author:Nayak CS",
Non genetic studies	PUBMED	Epileptiform K-complexes and sleep spindles: an underreported phenomenon in genetic generalized epilepsy.,"/pubmed/26587665","Seneviratne U, Cook M, D'Souza W.","J Clin Neurophysiol. 2015 Nov 11. [Epub ahead of print]","J Clin Neurophysiol. 2015","PubMed","citation","PMID:26587665","pubmed","26587665","create date:2015/11/21 | first author:Seneviratne U",
Non genetic studies	PUBMED	Focal seizure symptoms in idiopathic generalized epilepsies.,"/pubmed/26187225","Seneviratne U, Woo JJ, Boston RC, Cook M, D'Souza W.","Neurology. 2015 Aug 18	85(7):589-95. doi: 10.1212/WNL.0000000000001841. Epub 2015 Jul 17.","Neurology. 2015","PubMed","citation","PMID:26187225","pubmed","26187225","create date:2015/07/19 | first author:Seneviratne U",
Non genetic studies	PUBMED	Mental illness, personality traits and quality of life in epilepsy: control study of patients with juvenile myoclonic epilepsy and other epilepsies].,"/pubmed/23744247","MartÃ­nez-DomÃ­nguez S, Labrada-Abella J, PedrÃ³s-RosellÃ³ A, LÃ³pez-GomÃ¡riz E, TenÃ­as-Burillo JM.","Rev Neurol. 2013 Jun 16	56(12):608-14. Spanish. ","Rev Neurol. 2013","PubMed","citation","PMID:23744247","pubmed","23744247","create date:2013/06/08 | first author:MartÃ­nez-DomÃ­nguez S",
Non genetic studies	PUBMED	Epileptic discharges and phasic sleep phenomena in patients with juvenile myoclonic epilepsy.,"/pubmed/19453715","Bonakis A, Koutroumanidis M.","Epilepsia. 2009 Nov	50(11):2434-45. doi: 10.1111/j.1528-1167.2009.02110.x. Epub 2009 May 12.","Epilepsia. 2009","PubMed","citation","PMID:19453715","pubmed","19453715","create date:2009/05/21 | first author:Bonakis A",
Non genetic studies	PUBMED	No association of anti-GM1 and anti-GAD antibodies with juvenile myoclonic epilepsy: a pilot study.,"/pubmed/15927491","Aykutlu E, Baykan B, GÃ¼rses C, Gokyigit A, Saruhan-Direskeneli G.","Seizure. 2005 Jul	14(5):362-6.","Seizure. 2005","PubMed","citation","PMID:15927491","pubmed","15927491","create date:2005/06/02 | first author:Aykutlu E",
Non genetic studies	PUBMED	Evidence against association between arachnoid cysts and epilepsy.,"/pubmed/12076847","YalÃ§in AD, Oncel C, Kaymaz A, KuloÄŸlu N, Forta H.","Epilepsy Res. 2002 May	49(3):255-60.","Epilepsy Res. 2002","PubMed","citation","PMID:12076847","pubmed","12076847","create date:2002/06/22 | first author:YalÃ§in AD",
Non genetic studies	PUBMED	Two-year remission and subsequent relapse in children with newly diagnosed epilepsy.,"/pubmed/11879366","Berg AT, Shinnar S, Levy SR, Testa FM, Smith-Rapaport S, Beckerman B, Ebrahimi N.","Epilepsia. 2001 Dec	42(12):1553-62. Erratum in: Epilepsia 2002 Feb
Non genetic studies	PUBMED	Is the International League against Epilepsy classification of epileptic syndromes applicable to children in Estonia?,"/pubmed/10595671","Beilmann A, Talvik T.","Eur J Paediatr Neurol. 1999	3(6):265-72.","Eur J Paediatr Neurol. 1999","PubMed","citation","PMID:10595671","pubmed","10595671","create date:1999/12/14 | first author:Beilmann A",
Non genetic studies	PUBMED	Is HLA-DRW13 (W6) associated with juvenile myoclonic epilepsy in Arab patients?,"/pubmed/8156951","Obeid T, el Rab MO, Daif AK, Panayiotopoulos CP, Halim K, Bahakim H, Bamgboye E.","Epilepsia. 1994 Mar-Apr	35(2):319-21.","Epilepsia. 1994","PubMed","citation","PMID:8156951","pubmed","8156951","create date:1994/03/01 | first author:Obeid T",
Non genetic studies	PUBMED	Juvenile myoclonic epilepsy subsyndromes: family studies and long-term follow-up.,"/pubmed/16520331","MartÃ­nez-JuÃ¡rez IE, Alonso ME, Medina MT, DurÃ³n RM, Bailey JN, LÃ³pez-Ruiz M, Ramos-RamÃ­rez R, LeÃ³n L, Pineda G, Castroviejo IP, Silva R, Mija L, Perez-Gosiengfiao K, Machado-Salas J, Delgado-Escueta AV.","Brain. 2006 May	129(Pt 5):1269-80. Epub 2006 Mar 6.","Brain. 2006","PubMed","citation","PMID:16520331","pubmed","16520331","create date:2006/03/08 | first author:MartÃ­nez-JuÃ¡rez IE",
Non genetic studies	PUBMED	Narcolepsy Type 1 and Idiopathic Generalized Epilepsy: Diagnostic and Therapeutic Challenges in Dual Cases.,"/pubmed/26156948","Baiardi S, Vandi S, Pizza F, Alvisi L, Toscani L, Zambrelli E, Tinuper P, Mayer G, Plazzi G.","J Clin Sleep Med. 2015 Nov 15	11(11):1257-62. doi: 10.5664/jcsm.5180.","J Clin Sleep Med. 2015","PubMed","citation","PMID:26156948 | PMCID:PMC4623123","pubmed","26156948","create date:2015/07/15 | first author:Baiardi S",
Non genetic studies	PUBMED	Language-induced epilepsy, acquired stuttering, and idiopathic generalized epilepsy: phenotypic study of one family.,"/pubmed/16650143","Valenti MP, Rudolf G, CarrÃ© S, Vrielynck P, Thibault A, Szepetowski P, Hirsch E.","Epilepsia. 2006 Apr	47(4):766-72.","Epilepsia. 2006","PubMed","citation","PMID:16650143","pubmed","16650143","create date:2006/05/03 | first author:Valenti MP",
Non genetic studies	PUBMED	EEG-fMRI of idiopathic and secondarily generalized epilepsies.,"/pubmed/16624589","Hamandi K, Salek-Haddadi A, Laufs H, Liston A, Friston K, Fish DR, Duncan JS, Lemieux L.","Neuroimage. 2006 Jul 15	31(4):1700-10. Epub 2006 Apr 19.","Neuroimage. 2006","PubMed","citation","PMID:16624589","pubmed","16624589","create date:2006/04/21 | first author:Hamandi K",
Non genetic studies	PUBMED	Valproate-associated reproductive and metabolic abnormalities: are epileptic women at greater risk than bipolar women?,"/pubmed/12551733","Akdeniz F, Taneli F, Noyan A, YÃ¼ncÃ¼ Z, Vahip S.","Prog Neuropsychopharmacol Biol Psychiatry. 2003 Feb	27(1):115-21.","Prog Neuropsychopharmacol Biol Psychiatry. 2003","PubMed","citation","PMID:12551733","pubmed","12551733","create date:2003/01/29 | first author:Akdeniz F",
Non genetic studies	PUBMED	Drug withdrawal in patients with epilepsy: prognostic value of the EEG.,"/pubmed/8162385","Galimberti CA, Manni R, Parietti L, Marchioni E, Tartara A.","Seizure. 1993 Sep	2(3):213-20.","Seizure. 1993","PubMed","citation","PMID:8162385","pubmed","8162385","create date:1993/09/01 | first author:Galimberti CA",
Non genetic studies	PUBMED	Sleep-wake pattern, chronotype and seizures in patients with epilepsy.,"/pubmed/26709878","Choi SJ, Joo EY, Hong SB.","Epilepsy Res. 2016 Feb	120:19-24. doi: 10.1016/j.eplepsyres.2015.11.010. Epub 2015 Dec 1.","Epilepsy Res. 2016","PubMed","citation","PMID:26709878","pubmed","26709878","create date:2015/12/29 | first author:Choi SJ",
Non genetic studies	PUBMED	Efficacy and tolerability of adjunct perampanel based on number of antiepileptic drugs at baseline and baseline predictors of efficacy: A phase III post-hoc analysis.,"/pubmed/26656783","Glauser T, Laurenza A, Yang H, Williams B, Ma T, Fain R.","Epilepsy Res. 2016 Jan	119:34-40. doi: 10.1016/j.eplepsyres.2015.11.014. Epub 2015 Dec 1.","Epilepsy Res. 2016","PubMed","citation","PMID:26656783","pubmed","26656783","create date:2015/12/15 | first author:Glauser T",
Non genetic studies	PUBMED	The SUDEP Risk Inventory: Association with postictal generalized EEG suppression.,"/pubmed/26425830","Moseley BD, DeGiorgio CM.","Epilepsy Res. 2015 Nov	117:82-4. doi: 10.1016/j.eplepsyres.2015.09.006. Epub 2015 Sep 9.","Epilepsy Res. 2015","PubMed","citation","PMID:26425830","pubmed","26425830","create date:2015/10/02 | first author:Moseley BD",
Non genetic studies	PUBMED	EEG Abnormalities in Children with Speech and Language Impairment.,"/pubmed/26417549","Mehta B, Chawla VK, Parakh M, Parakh P, Bhandari B, Gurjar AS.","J Clin Diagn Res. 2015 Jul	9(7):CC04-7. doi: 10.7860/JCDR/2015/13920.6168. Epub 2015 Jul 1.","J Clin Diagn Res. 2015","PubMed","citation","PMID:26417549 | PMCID:PMC4572951","pubmed","26417549","create date:2015/09/30 | first author:Mehta B",
Non genetic studies	PUBMED	Hypoglycemia and risk of seizures: a retrospective cross-sectional study.,"/pubmed/25455725","Imad H, Johan Z, Eva K.","Seizure. 2015 Feb	25:147-9. doi: 10.1016/j.seizure.2014.10.005. Epub 2014 Oct 17.","Seizure. 2015","PubMed","citation","PMID:25455725","pubmed","25455725","create date:2014/12/03 | first author:Imad H",
Non genetic studies	PUBMED	Nodding syndrome in Tanzania may not be associated with circulating anti-NMDA-and anti-VGKC receptor antibodies or decreased pyridoxal phosphate serum levels-a pilot study.,"/pubmed/25320594","Dietmann A, Wallner B, KÃ¶nig R, Friedrich K, Pfausler B, Deisenhammer F, Griesmacher A, Seger C, Matuja W, JilekAall L, Winkler AS, Schmutzhard E.","Afr Health Sci. 2014 Jun	14(2):434-8. doi: 10.4314/ahs.v14i2.20.","Afr Health Sci. 2014","PubMed","citation","PMID:25320594 | PMCID:PMC4196418","pubmed","25320594","create date:2014/10/17 | first author:Dietmann A",
Non genetic studies	PUBMED	Obesity and its association with generalised epilepsy, idiopathic syndrome, and family history of epilepsy.,"/pubmed/25179745","Ladino LD, HernÃ¡ndez-Ronquillo L, TÃ©llez-Zenteno JF.","Epileptic Disord. 2014 Sep	16(3):343-53. doi: 10.1684/epd.2014.0677.","Epileptic Disord. 2014","PubMed","citation","PMID:25179745","pubmed","25179745","create date:2014/09/03 | first author:Ladino LD",
Non genetic studies	PUBMED	Treatment gaps of epilepsy and retention rates of sodium valproate in rural Guangxi, China.,"/pubmed/25158247","Huang DH, Zheng JO, Chen J, Yu L.","Genet Mol Res. 2014 Aug 15	13(3):6202-12. doi: 10.4238/2014.August.15.3.","Genet Mol Res. 2014","PubMed","citation","PMID:25158247","pubmed","25158247","create date:2014/08/27 | first author:Huang DH",
Non genetic studies	PUBMED	Late-onset epileptic spasms: clinical evidence and outcome in 34 patients.,"/pubmed/24907139","Ronzano N, Valvo G, Ferrari AR, Guerrini R, Sicca F.","J Child Neurol. 2015 Feb	30(2):153-9. doi: 10.1177/0883073814532547. Epub 2014 Jun 6.","J Child Neurol. 2015","PubMed","citation","PMID:24907139","pubmed","24907139","create date:2014/06/08 | first author:Ronzano N",
Non genetic studies	PUBMED	Nonconvulsive seizures in subarachnoid hemorrhage link inflammation and outcome.,"/pubmed/24771589","Claassen J, Albers D, Schmidt JM, De Marchis GM, Pugin D, Falo CM, Mayer SA, Cremers S, Agarwal S, Elkind MS, Connolly ES, Dukic V, Hripcsak G, Badjatia N.","Ann Neurol. 2014 May	75(5):771-81. doi: 10.1002/ana.24166. Epub 2014 May 16.","Ann Neurol. 2014","PubMed","citation","PMID:24771589 | PMCID:PMC4084968","pubmed","24771589","create date:2014/04/29 | first author:Claassen J",
Non genetic studies	PUBMED	The utility score of epilepsy with partial seizure measured by TTO, VAS, and EQ-5D in the general Korean population.,"/pubmed/24679945","Kang HJ, Kang E, Jo MW, Park EJ, Yoon S, Lee EK.","Epilepsy Res. 2014 Jul	108(5):963-71. doi: 10.1016/j.eplepsyres.2014.02.014. Epub 2014 Mar 12.","Epilepsy Res. 2014","PubMed","citation","PMID:24679945","pubmed","24679945","create date:2014/04/01 | first author:Kang HJ",
Non genetic studies	PUBMED	Dilatation of Virchow-Robin spaces in children hospitalized at pediatric neurology department.,"/pubmed/24636769","BiedroÅ„ A, Steczkowska M, Kubik A, KaciÅ„ski M.","Neurol Neurochir Pol. 2014 Jan-Feb	48(1):39-44. doi: 10.1016/j.pjnns.2013.12.002. Epub 2014 Jan 23.","Neurol Neurochir Pol. 2014","PubMed","citation","PMID:24636769","pubmed","24636769","create date:2014/03/19 | first author:BiedroÅ„ A",
Non genetic studies	PUBMED	Epileptiform Discharges and Frontal Paroxysmal EEG Abnormality Act as Predictive Marker for Subsequent Epilepsy in Children with Complex Febrile Seizures.,"/pubmed/24586108","Kuang YQ, Kong B, Yang T, Cheng L, Gu JW, Zhou HT, Lu M, Ran CM, Jiang LL, Cheng JM, Ma Y, Dang SH.","Clin EEG Neurosci. 2014 Feb 28. [Epub ahead of print]","Clin EEG Neurosci. 2014","PubMed","citation","PMID:24586108","pubm…
Non genetic studies	PUBMED	Long-term seizure remission in childhood absence epilepsy: might initial treatment matter?,"/pubmed/24512528","Berg AT, Levy SR, Testa FM, Blumenfeld H.","Epilepsia. 2014 Apr	55(4):551-7. doi: 10.1111/epi.12551. Epub 2014 Feb 11.","Epilepsia. 2014","PubMed","citation","PMID:24512528 | PMCID:PMC3999182","pubmed","24512528","create date:2014/02/12 | first author:Berg AT",
Non genetic studies	PUBMED	Neurobehavioral comorbidities of pediatric epilepsies are linked to thalamic structural abnormalities.,"/pubmed/24304435","Lin JJ, Siddarth P, Riley JD, Gurbani SG, Ly R, Yee VW, Levitt JG, Toga AW, Caplan R.","Epilepsia. 2013 Dec	54(12):2116-24. doi: 10.1111/epi.12428. Epub 2013 Nov 8.","Epilepsia. 2013","PubMed","citation","PMID:24304435 | PMCID:PMC4259153","pubmed","24304435","create date:2013/12/07 | first author:Lin JJ",
Non genetic studies	PUBMED	MRI findings in people with epilepsy and nodding syndrome in an area endemic for onchocerciasis: an observational study.,"/pubmed/24235964","Winkler AS, Friedrich K, Velicheti S, Dharsee J, KÃ¶nig R, Nassri A, Meindl M, Kidunda A, MÃ¼ller TH, Jilek-Aall L, Matuja W, Gotwald T, Schmutzhard E.","Afr Health Sci. 2013 Jun	13(2):529-40. doi: 10.4314/ahs.v13i2.51.","Afr Health Sci. 2013","PubMed","citation","PMID:24235964 | PMCID:PMC3824510","pubmed","24235964","create date:2013/11/16 | first author:Winkler AS",
Non genetic studies	PUBMED	Neuropsychiatric perspectives on nodding syndrome in northern Uganda: a case series study and a review of the literature.,"/pubmed/24235916","Musisi S, Akena D, Nakimuli-Mpungu E, Abbo C, Okello J.","Afr Health Sci. 2013 Jun	13(2):205-18. doi: 10.4314/ahs.v13i2.3. Review.","Afr Health Sci. 2013","PubMed","citation","PMID:24235916 | PMCID:PMC3824492","pubmed","24235916","create date:2013/11/16 | first author:Musisi S",
Non genetic studies	PUBMED	Tonic seizures of Lennox-Gastaut syndrome: periictal single-photon emission computed tomography suggests a corticopontine network.,"/pubmed/24117046","Intusoma U, Abbott DF, Masterton RA, Stagnitti MR, Newton MR, Jackson GD, Freeman JL, Harvey AS, Archer JS.","Epilepsia. 2013 Dec	54(12):2151-7. doi: 10.1111/epi.12398. Epub 2013 Oct 10.","Epilepsia. 2013","PubMed","citation","PMID:24117046","pubmed","24117046","create date:2013/10/15 | first author:Intusoma U",
Non genetic studies	PUBMED	High risk of gastrointestinal hemorrhage in patients with epilepsy: a nationwide cohort study.,"/pubmed/24012412","Yeh CC, Wang HH, Chou YC, Hu CJ, Chou WH, Chen TL, Liao CC.","Mayo Clin Proc. 2013 Oct	88(10):1091-8. doi: 10.1016/j.mayocp.2013.06.024. Epub 2013 Sep 5.","Mayo Clin Proc. 2013","PubMed","citation","PMID:24012412","pubmed","24012412","create date:2013/09/10 | first author:Yeh CC",
Non genetic studies	PUBMED	Tonic-clonic activity at subarachnoid hemorrhage onset: impact on complications and outcome.,"/pubmed/23951155","De Marchis GM, Pugin D, Lantigua H, Zammit C, Tadi P, Schmidt JM, Falo MC, Agarwal S, Mayer SA, Claassen J.","PLoS One. 2013	8(8):e71405. doi: 10.1371/journal.pone.0071405.","PLoS One. 2013","PubMed","citation","PMID:23951155 | PMCID:PMC3741137","pubmed","23951155","create date:2013/08/21 | first author:De Marchis GM",
Non genetic studies	PUBMED	Unexpected relationship between tympanometry and mortality in children with nontraumatic coma.,"/pubmed/23940239","Gwer S, Chengo E, Newton CR, Kirkham FJ.","Pediatrics. 2013 Sep	132(3):e713-7. doi: 10.1542/peds.2012-3264. Epub 2013 Aug 12.","Pediatrics. 2013","PubMed","citation","PMID:23940239","pubmed","23940239","create date:2013/08/14 | first author:Gwer S",
Non genetic studies	PUBMED	Evaluation of left ventricular diastolic function by tissue Doppler imaging in patients with newly diagnosed and untreated primary generalized epilepsy.,"/pubmed/23623505","Bilgi M, Yerdelen D, CÃ¶lkesen Y, MÃ¼derrisoÄŸlu H.","Seizure. 2013 Sep	22(7):537-41. doi: 10.1016/j.seizure.2013.03.015. Epub 2013 Apr 24.","Seizure. 2013","PubMed","citation","PMID:23623505","pubmed","23623505","create date:2013/04/30 | first author:Bilgi M",
Non genetic studies	PUBMED	What predicts enduring intractability in children who appear medically intractable in the first 2 years after diagnosis?,"/pubmed/23551186","Wirrell EC, Wong-Kisiel LC, Mandrekar J, Nickels KC.","Epilepsia. 2013 Jun	54(6):1056-64. doi: 10.1111/epi.12169. Epub 2013 Apr 3.","Epilepsia. 2013","PubMed","citation","PMID:23551186 | PMCID:PMC3674211","pubmed","23551186","create date:2013/04/05 | first author:Wirrell EC",
Non genetic studies	PUBMED	Does the patient's hand hold the key to preventing secondary generalization in mesial temporal lobe epilepsy?,"/pubmed/23490657","Uchida CG, Barsottini OG, Caboclo LO, de AraÃºjo Filho GM, Centeno RS, Carrete H Jr, Yacubian EM.","Epilepsy Res. 2013 Jul	105(1-2):125-32. doi: 10.1016/j.eplepsyres.2013.02.001. Epub 2013 Mar 13.","Epilepsy Res. 2013","PubMed","citation","PMID:23490657","pubmed","23490657","create date:2013/03/16 | first author:Uchida CG",
Non genetic studies	PUBMED	Impact of poststroke seizures on neurological deficits: magnetic resonance diffusion-weighted imaging study.,"/pubmed/23306902","Kumral E, Uncu G, DÃ¶nmez I, Cerrahoglu Åžirin T, AlpaydÄ±n S, CallÄ± C, KitiÅŸ O.","Eur Neurol. 2013	69(4):200-6. doi: 10.1159/000345360. Epub 2013 Jan 10.","Eur Neurol. 2013","PubMed","citation","PMID:23306902","pubmed","23306902","create date:2013/01/12 | first author:Kumral E",
Non genetic studies	PUBMED	Impact of periictal interventions on respiratory dysfunction, postictal EEG suppression, and postictal immobility.,"/pubmed/23016848","Seyal M, Bateman LM, Li CS.","Epilepsia. 2013 Feb	54(2):377-82. doi: 10.1111/j.1528-1167.2012.03691.x. Epub 2012 Sep 27.","Epilepsia. 2013","PubMed","citation","PMID:23016848 | PMCID:PMC3535512","pubmed","23016848","create date:2012/09/29 | first author:Seyal M",
Non genetic studies	PUBMED	Expressions of brain-derived neurotrophic factor (BDNF) in cerebrospinal fluid and plasma of children with meningitis and encephalitis/encephalopathy.,"/pubmed/22900512","Morichi S, Kashiwagi Y, Takekuma K, Hoshika A, Kawashima H.","Int J Neurosci. 2013 Jan	123(1):17-23. doi: 10.3109/00207454.2012.721829.","Int J Neurosci. 2013","PubMed","citation","PMID:22900512","pubmed","22900512","create date:2012/08/21 | first author:Morichi S",
Non genetic studies	PUBMED	Evidence for shared susceptibility to epilepsy and psychosis: a population-based family study.,"/pubmed/22365727","Clarke MC, Tanskanen A, Huttunen MO, Clancy M, Cotter DR, Cannon M.","Biol Psychiatry. 2012 May 1	71(9):836-9. doi: 10.1016/j.biopsych.2012.01.011. Epub 2012 Feb 25.","Biol Psychiatry. 2012","PubMed","citation","PMID:22365727","pubmed","22365727","create date:2012/03/01 | first author:Clarke MC",
Non genetic studies	PUBMED	Epilepsy in Tanzanian children: association with perinatal events and other risk factors.,"/pubmed/22308971","Burton KJ, Rogathe J, Whittaker R, Mankad K, Hunter E, Burton MJ, Todd J, Neville BG, Walker R, Newton CR.","Epilepsia. 2012 Apr	53(4):752-60. doi: 10.1111/j.1528-1167.2011.03395.x. Epub 2012 Feb 6.","Epilepsia. 2012","PubMed","citation","PMID:22308971 | PMCID:PMC3467761","pubmed","22308971","create date:2012/02/09 | first author:Burton KJ",
Non genetic studies	PUBMED	Transient hyperammonemia associated with postictal state in generalized convulsion.,"/pubmed/21943818","Liu KT, Yang SC, Yeh IJ, Lin TJ, Lee CW.","Kaohsiung J Med Sci. 2011 Oct	27(10):453-6. doi: 10.1016/j.kjms.2011.06.005. Epub 2011 Jul 23.","Kaohsiung J Med Sci. 2011","PubMed","citation","PMID:21943818","pubmed","21943818","create date:2011/09/29 | first author:Liu KT",
Non genetic studies	PUBMED	Obstructive sleep apnea in epilepsy: a preliminary Egyptian study.,"/pubmed/21904805","Shaheen HA, Abd El-Kader AA, El Gohary AM, El-Fayoumy NM, Afifi LM.","Sleep Breath. 2012 Sep	16(3):765-71. doi: 10.1007/s11325-011-0573-2. Epub 2011 Sep 9.","Sleep Breath. 2012","PubMed","citation","PMID:21904805","pubmed","21904805","create date:2011/09/10 | first author:Shaheen HA",
Non genetic studies	PUBMED	Hypothermia is correlated with seizure absence in perinatal stroke.,"/pubmed/21700899","Harbert MJ, Tam EW, Glass HC, Bonifacio SL, Haeusslein LA, Barkovich AJ, Jeremy RJ, Rogers EE, Glidden DV, Ferriero DM.","J Child Neurol. 2011 Sep	26(9):1126-30. doi: 10.1177/0883073811408092. Epub 2011 Jun 23.","J Child Neurol. 2011","PubMed","citation","PMID:21700899 | PMCID:PMC3594994","pubmed","21700899","create date:2011/06/28 | first author:Harbert MJ",
Non genetic studies	PUBMED	Epileptic seizures in neurofibromatosis type 1 are related to intracranial tumors but not to neurofibromatosis bright objects.,"/pubmed/21621428","Hsieh HY, Fung HC, Wang CJ, Chin SC, Wu T.","Seizure. 2011 Oct	20(8):606-11. doi: 10.1016/j.seizure.2011.04.016. Epub 2011 May 28.","Seizure. 2011","PubMed","citation","PMID:21621428","pubmed","21621428","create date:2011/05/31 | first author:Hsieh HY",
Non genetic studies	PUBMED	Electrocardiographic and oximetric changes during partial complex and generalized seizures.,"/pubmed/21561737","Moseley BD, Wirrell EC, Nickels K, Johnson JN, Ackerman MJ, Britton J.","Epilepsy Res. 2011 Aug	95(3):237-45. doi: 10.1016/j.eplepsyres.2011.04.005. Epub 2011 May 10.","Epilepsy Res. 2011","PubMed","citation","PMID:21561737","pubmed","21561737","create date:2011/05/13 | first author:Moseley BD",
Non genetic studies	PUBMED	Time-dependent changes in the serum levels of prolactin, nesfatin-1 and ghrelin as a marker of epileptic attacks young male patients.,"/pubmed/21554911","Aydin S, Dag E, Ozkan Y, Arslan O, Koc G, Bek S, Kirbas S, Kasikci T, Abasli D, Gokcil Z, Odabasi Z, Catak Z.","Peptides. 2011 Jun	32(6):1276-80. doi: 10.1016/j.peptides.2011.04.021. Epub 2011 Apr 30.","Peptides. 2011","PubMed","citation","PMID:21554911","pubmed","21554911","create date:2011/05/11 | first author:Aydin S",
Non genetic studies	PUBMED	Effects of childhood absence epilepsy on associations between regional cortical morphometry and aging and cognitive abilities.,"/pubmed/21391248","Tosun D, Siddarth P, Toga AW, Hermann B, Caplan R.","Hum Brain Mapp. 2011 Apr	32(4):580-91. doi: 10.1002/hbm.21045.","Hum Brain Mapp. 2011","PubMed","citation","PMID:21391248 | PMCID:PMC3058615","pubmed","21391248","create date:2011/03/11 | first author:Tosun D",
Non genetic studies	PUBMED	Idiopathic childhood occipital epilepsy of Gastaut: report of 12 patients.,"/pubmed/21310333","Wakamoto H, Nagao H, Fukuda M, Watanabe S, Motoki T, Ohmori H, Ishii E.","Pediatr Neurol. 2011 Mar	44(3):183-6. doi: 10.1016/j.pediatrneurol.2010.10.005.","Pediatr Neurol. 2011","PubMed","citation","PMID:21310333","pubmed","21310333","create date:2011/02/12 | first author:Wakamoto H",
Non genetic studies	PUBMED	Epilepsy after bypass surgery in adult moyamoya disease.,"/pubmed/21273919","Jin SC, Oh CW, Kwon OK, Hwang G, Bang JS, Kang HS, Kim JE, Lee SH, Chung YS.","Neurosurgery. 2011 May	68(5):1227-32
Non genetic studies	PUBMED	The nature and extent of cerebellar atrophy in chronic temporal lobe epilepsy.,"/pubmed/21269292","Oyegbile TO, Bayless K, Dabbs K, Jones J, Rutecki P, Pierson R, Seidenberg M, Hermann B.","Epilepsia. 2011 Apr	52(4):698-706. doi: 10.1111/j.1528-1167.2010.02937.x. Epub 2011 Jan 26.","Epilepsia. 2011","PubMed","citation","PMID:21269292 | PMCID:PMC3071464","pubmed","21269292","create date:2011/01/29 | first author:Oyegbile TO",
Non genetic studies	PUBMED	Nonalcoholic fatty liver disease in adolescents receiving valproic acid.,"/pubmed/21256090","Verrotti A, Agostinelli S, Parisi P, Chiarelli F, Coppola G.","Epilepsy Behav. 2011 Feb	20(2):382-5. doi: 10.1016/j.yebeh.2010.12.012. Epub 2011 Jan 20.","Epilepsy Behav. 2011","PubMed","citation","PMID:21256090","pubmed","21256090","create date:2011/01/25 | first author:Verrotti A",
Non genetic studies	PUBMED	Long term outcome in children affected by absence epilepsy with onset before the age of three years.,"/pubmed/21227756","Verrotti A, Olivieri C, Agostinelli S, Coppola G, Parisi P, Grosso S, Spalice A, Zamponi N, Franzoni E, Iannetti P, Chiarelli F, Curatolo P.","Epilepsy Behav. 2011 Feb	20(2):366-9. doi: 10.1016/j.yebeh.2010.12.015. Epub 2011 Jan 11.","Epilepsy Behav. 2011","PubMed","citation","PMID:21227756","pubmed","21227756","create date:2011/01/14 | first author:Verrotti A",
Non genetic studies	PUBMED	High frequency EEG activity associated with ictal events in an animal model of infantile spasms.,"/pubmed/21204817","Frost JD Jr, Lee CL, Hrachovy RA, Swann JW.","Epilepsia. 2011 Jan	52(1):53-62. doi: 10.1111/j.1528-1167.2010.02887.x. Epub 2011 Jan 4.","Epilepsia. 2011","PubMed","citation","PMID:21204817 | PMCID:PMC3233379","pubmed","21204817","create date:2011/01/06 | first author:Frost JD Jr",
Non genetic studies	PUBMED	Levetiracetam-induced thrombocytopenia among inpatients: a retrospective study.,"/pubmed/21204814","Sahaya K, Goyal MK, Sarwal A, Singh NN.","Epilepsia. 2010 Dec	51(12):2492-5. doi: 10.1111/j.1528-1167.2010.02788.x. Epub 2010 Nov 18.","Epilepsia. 2010","PubMed","citation","PMID:21204814","pubmed","21204814","create date:2011/01/06 | first author:Sahaya K",
Non genetic studies	PUBMED	Hemispheric lateralization in benign focal epilepsy in childhood with centrotemporal spikes (BECTS).,"/pubmed/20722349","Miziara CS, Manreza ML.","Clin EEG Neurosci. 2010 Jul	41(3):147-50.","Clin EEG Neurosci. 2010","PubMed","citation","PMID:20722349","pubmed","20722349","create date:2010/08/21 | first author:Miziara CS",
Non genetic studies	PUBMED	Infantile spasms: does season influence onset and long-term outcome?,"/pubmed/20610118","Perret EV, von Elm E, Lienert C, Steinlin M.","Pediatr Neurol. 2010 Aug	43(2):92-6. doi: 10.1016/j.pediatrneurol.2010.03.006.","Pediatr Neurol. 2010","PubMed","citation","PMID:20610118","pubmed","20610118","create date:2010/07/09 | first author:Perret EV",
Non genetic studies	PUBMED	EEG-fMRI study of generalized spike and wave discharges without transitory cognitive impairment.,"/pubmed/20605747","Moeller F, Muhle H, Wiegand G, Wolff S, Stephani U, Siniatchkin M.","Epilepsy Behav. 2010 Jul	18(3):313-6. doi: 10.1016/j.yebeh.2010.02.013. Epub 2010 Jun 1.","Epilepsy Behav. 2010","PubMed","citation","PMID:20605747","pubmed","20605747","create date:2010/07/08 | first author:Moeller F",
Non genetic studies	PUBMED	Two forms of dÃ©jÃ vu experiences in patients with epilepsy.,"/pubmed/20494621","Adachi N, Akanuma N, Ito M, Adachi T, Takekawa Y, Adachi Y, Matsuura M, Kanemoto K, Kato M.","Epilepsy Behav. 2010 Jul	18(3):218-22. doi: 10.1016/j.yebeh.2010.02.016. Epub 2010 May 21.","Epilepsy Behav. 2010","PubMed","citation","PMID:20494621","pubmed","20494621","create date:2010/05/25 | first author:Adachi N",
Non genetic studies	PUBMED	Enhanced QT shortening and persistent tachycardia after generalized seizures.,"/pubmed/20124208","Surges R, Scott CA, Walker MC.","Neurology. 2010 Feb 2	74(5):421-6. doi: 10.1212/WNL.0b013e3181ccc706.","Neurology. 2010","PubMed","citation","PMID:20124208 | PMCID:PMC2872619","pubmed","20124208","create date:2010/02/04 | first author:Surges R",
Non genetic studies	PUBMED	How common is ictal hypoxemia and bradycardia in children with partial complex and generalized convulsive seizures?,"/pubmed/20067502","Moseley BD, Nickels K, Britton J, Wirrell E.","Epilepsia. 2010 Jul	51(7):1219-24. doi: 10.1111/j.1528-1167.2009.02490.x. Epub 2010 Jan 7.","Epilepsia. 2010","PubMed","citation","PMID:20067502","pubmed","20067502","create date:2010/01/14 | first author:Moseley BD",
Non genetic studies	PUBMED	Frontal and temporal volumes in Childhood Absence Epilepsy.,"/pubmed/19624714","Caplan R, Levitt J, Siddarth P, Wu KN, Gurbani S, Sankar R, Shields WD.","Epilepsia. 2009 Nov	50(11):2466-72. doi: 10.1111/j.1528-1167.2009.02198.x. Epub 2009 Jul 14.","Epilepsia. 2009","PubMed","citation","PMID:19624714","pubmed","19624714","create date:2009/07/25 | first author:Caplan R",
Non genetic studies	PUBMED	Do atmospheric pressure changes influence seizure occurrence in the epilepsy monitoring unit?,"/pubmed/19608461","Doherty MJ, Kim W, Youn CE, Haltiner AM, Oakley JC, Drane DL, Miller JW.","Epilepsy Behav. 2009 Sep	16(1):80-1. doi: 10.1016/j.yebeh.2009.06.023. Epub 2009 Jul 15.","Epilepsy Behav. 2009","PubMed","citation","PMID:19608461","pubmed","19608461","create date:2009/07/18 | first author:Doherty MJ",
Non genetic studies	PUBMED	Late-onset obsessive compulsive disorder associated with possible gliomatosis cerebri.,"/pubmed/19548182","Kumar V, Chakrabarti S, Modi M, Sahoo M.","World J Biol Psychiatry. 2009	10(4 Pt 2):636-9. doi: 10.1080/15622970903036846.","World J Biol Psychiatry. 2009","PubMed","citation","PMID:19548182","pubmed","19548182","create date:2009/06/24 | first author:Kumar V",
Non genetic studies	PUBMED	Is there something special about cardiovascular abnormalities and sudden unexpected death in epilepsy among patients with chronic renal insufficiency in regular hemodialysis program?,"/pubmed/19547810","Gomes RA, Kesrouani S, Cruz J, Silva AL, Henriques TM, Albuquerque Md, Arida RM, Sonoda EY, Cysneiros RM, Terra VC, Scorza CA, Cavalheiro EA, Scorza FA.","Arq Neuropsiquiatr. 2009 Jun	67(2A):209-13.","Arq Neuropsiquiatr. 2009","PubMed","citation","PMID:19547810","pubmed","19547810","create date:2009/06/24 | first author:Gomes RA",
Non genetic studies	PUBMED	Onset and propagation of spike and slow wave discharges in human absence epilepsy: A MEG study.,"/pubmed/19519798","Westmijse I, Ossenblok P, Gunning B, van Luijtelaar G.","Epilepsia. 2009 Dec	50(12):2538-48. doi: 10.1111/j.1528-1167.2009.02162.x. Epub 2009 Jun 10.","Epilepsia. 2009","PubMed","citation","PMID:19519798","pubmed","19519798","create date:2009/06/13 | first author:Westmijse I",
Non genetic studies	PUBMED	Ondansetron and seizures.,"/pubmed/19490041","Singh NN, Rai A, Selhorst JB, Acharya JN.","Epilepsia. 2009 Dec	50(12):2663-6. doi: 10.1111/j.1528-1167.2009.02139.x. Epub 2009 Jun 1.","Epilepsia. 2009","PubMed","citation","PMID:19490041","pubmed","19490041","create date:2009/06/06 | first author:Singh NN",
Non genetic studies	PUBMED	Ischemic stroke and epilepsy in a patient with Tourette's syndrome: association with the antiphospholipid syndrome and good response to levetiracetam.,"/pubmed/19018305","Seijo-MartÃ­nez M, Mosquera-MartÃ­nez JA, Romero-Yuste S, Cruz-Martinez J.","Open Neurol J. 2008	2:32-4. doi: 10.2174/1874205X00802010032. Epub 2008 Jun 12.","Open Neurol J. 2008","PubMed","citation","PMID:19018305 | PMCID:PMC2577927","pubmed","19018305","create date:2008/11/20 | first author:Seijo-MartÃ­nez M",
Non genetic studies	PUBMED	Imaging seizure activity: a combined EEG/EMG-fMRI study in reading epilepsy.,"/pubmed/18717713","Salek-Haddadi A, Mayer T, Hamandi K, Symms M, Josephs O, Fluegel D, Woermann F, Richardson MP, Noppeney U, Wolf P, Koepp MJ.","Epilepsia. 2009 Feb	50(2):256-64. doi: 10.1111/j.1528-1167.2008.01737.x. Epub 2008 Aug 19.","Epilepsia. 2009","PubMed","citation","PMID:18717713","pubmed","18717713","create date:2008/08/23 | first author:Salek-Haddadi A",
Non genetic studies	PUBMED	The risk of paradoxical levetiracetam effect is increased in mentally retarded patients.,"/pubmed/18479387","Szucs A, Clemens Z, Jakus R, RÃ¡sonyi G, FabÃ³ D, HollÃ³ A, Barcs G, Kelemen A, Janszky J.","Epilepsia. 2008 Jul	49(7):1174-9. doi: 10.1111/j.1528-1167.2008.01585.x.","Epilepsia. 2008","PubMed","citation","PMID:18479387","pubmed","18479387","create date:2008/05/16 | first author:Szucs A",
Non genetic studies	PUBMED	West syndrome with periventricular leukomalacia: ten-year clinical study.,"/pubmed/18405067","KuzmaniÄ‡-Samija R, ResiÄ‡ B, TomasoviÄ‡ M, GabriÄ‡ PanduriÄ‡ D, LoziÄ‡ B, LoziÄ‡ M, ResiÄ‡ J.","Coll Antropol. 2008 Jan	32 Suppl 1:105-11.","Coll Antropol. 2008","PubMed","citation","PMID:18405067","pubmed","18405067","create date:2008/04/15 | first author:KuzmaniÄ‡-Samija R",
Non genetic studies	PUBMED	EPSP depression following neocortical seizures in cat.,"/pubmed/18031546","Nita DA, CissÃ© Y, Timofeev I.","Epilepsia. 2008 Apr	49(4):705-9. Epub 2007 Nov 21.","Epilepsia. 2008","PubMed","citation","PMID:18031546","pubmed","18031546","create date:2007/11/23 | first author:Nita DA",
Non genetic studies	PUBMED	Epilepsy and toxocariasis: a case-control study in Italy.,"/pubmed/18031545","Nicoletti A, Sofia V, Mantella A, Vitale G, Contrafatto D, Sorbello V, Biondi R, Preux PM, Garcia HH, Zappia M, Bartoloni A.","Epilepsia. 2008 Apr	49(4):594-9. Epub 2007 Nov 21.","Epilepsia. 2008","PubMed","citation","PMID:18031545","pubmed","18031545","create date:2007/11/23 | first author:Nicoletti A",
Non genetic studies	PUBMED	Epilepsy in children with delayed presentation of perinatal stroke.,"/pubmed/18006956","Fitzgerald KC, Williams LS, Garg BP, Golomb MR.","J Child Neurol. 2007 Nov	22(11):1274-80.","J Child Neurol. 2007","PubMed","citation","PMID:18006956","pubmed","18006956","create date:2007/11/17 | first author:Fitzgerald KC",
Non genetic studies	PUBMED	Different neuronal networks are associated with spikes and slow activity in hypsarrhythmia.,"/pubmed/17645543","Siniatchkin M, van Baalen A, Jacobs J, Moeller F, Moehring J, Boor R, Wolff S, Jansen O, Stephani U.","Epilepsia. 2007 Dec	48(12):2312-21. Epub 2007 Jul 21.","Epilepsia. 2007","PubMed","citation","PMID:17645543","pubmed","17645543","create date:2007/07/25 | first author:Siniatchkin M",
Non genetic studies	PUBMED	Epilepsy and toxocariasis: a case-control study in Burundi.,"/pubmed/17508999","Nicoletti A, Bartoloni A, Sofia V, Mantella A, Nsengiyumva G, Frescaline G, Preux PM.","Epilepsia. 2007 May	48(5):894-9.","Epilepsia. 2007","PubMed","citation","PMID:17508999","pubmed","17508999","create date:2007/05/19 | first author:Nicoletti A",
Non genetic studies	PUBMED	Topiramate in the treatment of highly refractory patients with Dravet syndrome.,"/pubmed/17357033","KrÃ¶ll-Seger J, Portilla P, Dulac O, Chiron C.","Neuropediatrics. 2006 Dec	37(6):325-9.","Neuropediatrics. 2006","PubMed","citation","PMID:17357033","pubmed","17357033","create date:2007/03/16 | first author:KrÃ¶ll-Seger J",
Non genetic studies	PUBMED	Eyelid myoclonia with absences: routine EEG is sufficient to make a diagnosis.,"/pubmed/17276091","Joshi CN, Patrick J.","Seizure. 2007 Apr	16(3):254-60. Epub 2007 Feb 2.","Seizure. 2007","PubMed","citation","PMID:17276091","pubmed","17276091","create date:2007/02/06 | first author:Joshi CN",
Non genetic studies	PUBMED	Focal epileptiform spikes in conjuction with K-complexes.,"/pubmed/17016155","Geyer JD, Carney PR, Gilliam F.","J Clin Neurophysiol. 2006 Oct	23(5):436-9.","J Clin Neurophysiol. 2006","PubMed","citation","PMID:17016155","pubmed","17016155","create date:2006/10/04 | first author:Geyer JD",
Non genetic studies	PUBMED	Dravet syndrome: a study of 53 patients.,"/pubmed/16893627","Caraballo RH, Fejerman N.","Epilepsy Res. 2006 Aug	70 Suppl 1:S231-8. Epub 2006 Aug 8.","Epilepsy Res. 2006","PubMed","citation","PMID:16893627","pubmed","16893627","create date:2006/08/09 | first author:Caraballo RH",
Non genetic studies	PUBMED	Thrombocytopenia-absent radius (tar) syndrome: a case with agenesis of corpus callosum, hypoplasia of cerebellar vermis and horseshoe kidney.,"/pubmed/16440880","SkÃ³rka A, Bielicka-Cymermann J, Gieruszczak-BiaÅ‚ek D, Korniszewski L.","Genet Couns. 2005	16(4):377-82.","Genet Couns. 2005","PubMed","citation","PMID:16440880","pubmed","16440880","create date:2006/01/31 | first author:SkÃ³rka A",
Non genetic studies	PUBMED	Typical absence seizures associated with localization-related epilepsy: a clinical and electroencephalographic characterization.,"/pubmed/16115749","Grosso S, Galimberti D, Gobbi G, Farnetani M, Di Bartolo RM, Morgese G, Balestri P.","Epilepsy Res. 2005 Aug-Sep	66(1-3):13-21.","Epilepsy Res. 2005","PubMed","citation","PMID:16115749","pubmed","16115749","create date:2005/08/24 | first author:Grosso S",
Non genetic studies	PUBMED	Epilepsy and consanguinity in Shiraz, Iran.,"/pubmed/16061410","Asadi-Pooya AA.","Eur J Paediatr Neurol. 2005	9(6):383-6. Epub 2005 Aug 2.","Eur J Paediatr Neurol. 2005","PubMed","citation","PMID:16061410","pubmed","16061410","create date:2005/08/03 | first author:Asadi-Pooya AA",
Non genetic studies	PUBMED	Infantile spasms and intellectual outcomes in children with tuberous sclerosis complex.,"/pubmed/16043792","Goh S, Kwiatkowski DJ, Dorer DJ, Thiele EA.","Neurology. 2005 Jul 26	65(2):235-8.","Neurology. 2005","PubMed","citation","PMID:16043792","pubmed","16043792","create date:2005/07/27 | first author:Goh S",
Non genetic studies	PUBMED	Electroencephalograms (EEG) in 250 patients with epilepsy in a cysticercosis endemic area in Burundi].,"/pubmed/15808962","Diagana M, Nsengiyumva G, Tuillas M, Druet-Cabanac M, Bouteille B, Preux PM, Tapie P.","Neurophysiol Clin. 2005 Feb	35(1):1-10. Epub 2005 Jan 21. French. ","Neurophysiol Clin. 2005","PubMed","citation","PMID:15808962","pubmed","15808962","create date:2005/04/06 | first author:Diagana M",
Non genetic studies	PUBMED	Mitochondrial encephalomyopathies and West's syndrome: a frequently underdiagnosed association].,"/pubmed/15490346","Blanco-Barca O, Pintos-MartÃ­nez E, Alonso-MartÃ­n A, Escribano-Rey MD, Campos-GonzÃ¡lez Y, Arenas-Barbero J, EirÃ­s-PuÃ±al J, Castro-Gago M.","Rev Neurol. 2004 Oct 1-15	39(7):618-23. Spanish. ","Rev Neurol. 2004","PubMed","citation","PMID:15490346","pubmed","15490346","create date:2004/10/19 | first author:Blanco-Barca O",
Non genetic studies	PUBMED	Epilepsy and traditional medicine in Bobo-Dioulasso (Burkina Faso).,"/pubmed/15016006","Millogo A, Ratsimbazafy V, Nubukpo P, Barro S, Zongo I, Preux PM.","Acta Neurol Scand. 2004 Apr	109(4):250-4.","Acta Neurol Scand. 2004","PubMed","citation","PMID:15016006","pubmed","15016006","create date:2004/03/16 | first author:Millogo A",
Non genetic studies	PUBMED	Epilepsy and multiple sclerosis in Sicily: a population-based study.,"/pubmed/14636354","Nicoletti A, Sofia V, Biondi R, Lo Fermo S, Reggio E, Patti F, Reggio A.","Epilepsia. 2003 Nov	44(11):1445-8.","Epilepsia. 2003","PubMed","citation","PMID:14636354","pubmed","14636354","create date:2003/11/26 | first author:Nicoletti A",
Non genetic studies	PUBMED	Neonatal convulsions: influence of the electroencephalographic pattern and the response to treatment on the outcome].,"/pubmed/14533087","DomÃ©nech-MartÃ­nez E, Castro-Conde JR, Herraiz-Culebras T, GonzÃ¡lez-Campo C, MÃ©ndez-PÃ©rez A.","Rev Neurol. 2003 Sep 1-15	37(5):413-20. Spanish. ","Rev Neurol. 2003","PubMed","citation","PMID:14533087","pubmed","14533087","create date:2003/10/09 | first author:DomÃ©nech-MartÃ­nez E",
Non genetic studies	PUBMED	Localization of KCNQ5 in the normal and epileptic human temporal neocortex and hippocampal formation.,"/pubmed/12890507","Yus-NÃ¡jera E, MuÃ±oz A, Salvador N, Jensen BS, Rasmussen HB, Defelipe J, Villarroel A.","Neuroscience. 2003	120(2):353-64.","Neuroscience. 2003","PubMed","citation","PMID:12890507","pubmed","12890507","create date:2003/08/02 | first author:Yus-NÃ¡jera E",
Non genetic studies	PUBMED	Lamotrigine and valproate: efficacy of co-administration in a pediatric population.,"/pubmed/12878297","ThomÃ©-Souza S, Freitas A, Fiore LA, Valente KD.","Pediatr Neurol. 2003 May	28(5):360-4.","Pediatr Neurol. 2003","PubMed","citation","PMID:12878297","pubmed","12878297","create date:2003/07/25 | first author:ThomÃ©-Souza S",
Non genetic studies	PUBMED	Leigh syndrome associated with West syndrome.,"/pubmed/12767455","Tsuji M, Kuroki S, Maeda H, Yoshioka M, Maihara T, Fujii T, Ito M.","Brain Dev. 2003 Jun	25(4):245-50.","Brain Dev. 2003","PubMed","citation","PMID:12767455","pubmed","12767455","create date:2003/05/28 | first author:Tsuji M",
Non genetic studies	PUBMED	Epileptic spasms and partial seizures as a single ictal event.,"/pubmed/12752469","Pachatz C, Fusco L, Vigevano F.","Epilepsia. 2003 May	44(5):693-700.","Epilepsia. 2003","PubMed","citation","PMID:12752469","pubmed","12752469","create date:2003/05/20 | first author:Pachatz C",
Non genetic studies	PUBMED	Lactic dehydrogenase isoenzyme in cerebrospinal fluid of children with infantile spasms.,"/pubmed/12736540","Nussinovitch M, Harel D, Eidlitz-Markus T, Amir J, Volovitz B.","Eur Neurol. 2003	49(4):231-3.","Eur Neurol. 2003","PubMed","citation","PMID:12736540","pubmed","12736540","create date:2003/05/09 | first author:Nussinovitch M",
Non genetic studies	PUBMED	Early-onset absence epilepsy and paroxysmal dyskinesia.,"/pubmed/12366739","Guerrini R, Sanchez-Carpintero R, Deonna T, Santucci M, Bhatia KP, Moreno T, Parmeggiani L, Bernardina BD.","Epilepsia. 2002 Oct	43(10):1224-9.","Epilepsia. 2002","PubMed","citation","PMID:12366739","pubmed","12366739","create date:2002/10/09 | first author:Guerrini R",
Non genetic studies	PUBMED	Methotrexate induced seizures associated with acute reversible magnetic resonance imaging (MRI) changes in a patient with acute lymphoblastic leukemia.,"/pubmed/12153004","Rao RD, Swanson JW, Dejesus RS, Hunt CH, Tefferi A.","Leuk Lymphoma. 2002 Jun	43(6):1333-6.","Leuk Lymphoma. 2002","PubMed","citation","PMID:12153004","pubmed","12153004","create date:2002/08/03 | first author:Rao RD",
Non genetic studies	PUBMED	The prevalence of different types of epilepsy in clinical practice].,"/pubmed/12040496","Oller LF.","Rev Neurol. 2002 Mar 16-31	34(6):526-31. Spanish. ","Rev Neurol. 2002","PubMed","citation","PMID:12040496","pubmed","12040496","create date:2002/06/01 | first author:Oller LF",
Non genetic studies	PUBMED	Epilepsy, cysticercosis, and toxocariasis: a population-based case-control study in rural Bolivia.,"/pubmed/11971095","Nicoletti A, Bartoloni A, Reggio A, Bartalesi F, Roselli M, Sofia V, Rosado Chavez J, Gamboa Barahona H, Paradisi F, Cancrini G, Tsang VC, Hall AJ.","Neurology. 2002 Apr 23	58(8):1256-61.","Neurology. 2002","PubMed","citation","PMID:11971095","pubmed","11971095","create date:2002/04/24 | first author:Nicoletti A",
Non genetic studies	PUBMED	Interictal and ictal EEG activity in the basal ganglia: an SEEG study in patients with temporal lobe epilepsy.,"/pubmed/11906510","Rektor I, Kuba R, BrÃ¡zdil M.","Epilepsia. 2002 Mar	43(3):253-62.","Epilepsia. 2002","PubMed","citation","PMID:11906510","pubmed","11906510","create date:2002/03/22 | first author:Rektor I",
Non genetic studies	PUBMED	Idiopathic generalized epilepsies: do sporadic and familial cases differ?,"/pubmed/11879341","Briellmann RS, Torn-Broers Y, Berkovic SF.","Epilepsia. 2001 Nov	42(11):1399-402.","Epilepsia. 2001","PubMed","citation","PMID:11879341","pubmed","11879341","create date:2002/03/07 | first author:Briellmann RS",
Non genetic studies	PUBMED	Long-term prognosis of patients with West syndrome in Japan: medical aspects.,"/pubmed/11701279","Ito M, Kumagai T, Yamazaki Y, Sekijima K, Sakakibara K, Matsutomo Y, Hijikigawa F, Yamada H.","Brain Dev. 2001 Nov	23(7):692-4.","Brain Dev. 2001","PubMed","citation","PMID:11701279","pubmed","11701279","create date:2001/11/10 | first author:Ito M",
Non genetic studies	PUBMED	Efficacy of lamotrigine add-on therapy in severe partial epilepsy in adults with drop seizures and secondary bilateral synchrony on EEG.,"/pubmed/11679308","Bisulli F, Baruzzi A, Rosati A, Riva R, Avoni P, Cerullo A, Tinuper P.","Epileptic Disord. 2001 Sep	3(3):151-6.","Epileptic Disord. 2001","PubMed","citation","PMID:11679308","pubmed","11679308","create date:2001/10/27 | first author:Bisulli F",
Non genetic studies	PUBMED	Idiopathic cardiac asystole presenting as an intractable adult onset partial seizure disorder.,"/pubmed/11488647","Venkataraman V, Wheless JW, Willmore LJ, Motookal H.","Seizure. 2001 Jul	10(5):359-64.","Seizure. 2001","PubMed","citation","PMID:11488647","pubmed","11488647","create date:2001/08/08 | first author:Venkataraman V",
Non genetic studies	PUBMED	Evolution of epileptic seizures associated with cerebral arteriovenous malformations after radiosurgery].,"/pubmed/11404715","Ghossoub M, Nataf F, Merienne L, Devaux B, Turak B, Page P, Roux FX.","Neurochirurgie. 2001 May	47(2-3 Pt 2):344-9. French. ","Neurochirurgie. 2001","PubMed","citation","PMID:11404715","pubmed","11404715","create date:2001/06/16 | first author:Ghossoub M",
Non genetic studies	PUBMED	Epilepsy control with phenobarbital or phenytoin in rural south India: the Yelandur study.,"/pubmed/11343735","Mani KS, Rangan G, Srinivas HV, Srindharan VS, Subbakrishna DK.","Lancet. 2001 Apr 28	357(9265):1316-20.","Lancet. 2001","PubMed","citation","PMID:11343735","pubmed","11343735","create date:2001/05/10 | first author:Mani KS",
Non genetic studies	PUBMED	Treatment of status epilepticus in a developing country].,"/pubmed/10916824","Mbodj I, Ndiaye M, Sene F, Salif Sow P, Sow HD, Diagana M, Pierre Ndiaye I, Gallo Diop A.","Neurophysiol Clin. 2000 Jun	30(3):165-9. French. ","Neurophysiol Clin. 2000","PubMed","citation","PMID:10916824","pubmed","10916824","create date:2000/08/05 | first author:Mbodj I",
Non genetic studies	PUBMED	Lamotrigine therapy in children. Retrospective study of 32 children].,"/pubmed/10761598","LÃ©thel V, Chabrol B, Livet MO, Mancini J.","Arch Pediatr. 2000 Mar	7(3):234-42. French. ","Arch Pediatr. 2000","PubMed","citation","PMID:10761598","pubmed","10761598","create date:2000/04/13 | first author:LÃ©thel V",
Non genetic studies	PUBMED	Epileptic spasms preceded by partial seizures with a close temporal association.,"/pubmed/10565585","Kubota T, Aso K, Negoro T, Okumura A, Natsume J, Takada H, Itomi K, Watanabe K, Yamamoto N.","Epilepsia. 1999 Nov	40(11):1572-9.","Epilepsia. 1999","PubMed","citation","PMID:10565585","pubmed","10565585","create date:1999/11/24 | first author:Kubota T",
Non genetic studies	PUBMED	Incidence of childhood epilepsy in Estonia.,"/pubmed/10372902","Beilmann A, Napa A, HÃ¤marik M, SÃ¶Ã¶t A, Talvik I, Talvik T.","Brain Dev. 1999 Apr	21(3):166-74.","Brain Dev. 1999","PubMed","citation","PMID:10372902","pubmed","10372902","create date:1999/06/18 | first author:Beilmann A",
Non genetic studies	PUBMED	Vein of Galen malformation and infantile spasms.,"/pubmed/10190271","Incorpora G, Pavone P, Platania N, Trifiletti RR, Parano E.","J Child Neurol. 1999 Mar	14(3):196-8.","J Child Neurol. 1999","PubMed","citation","PMID:10190271","pubmed","10190271","create date:1999/04/06 | first author:Incorpora G",
Non genetic studies	PUBMED	Epilepsy classification and factors associated with control in Saudi adult patients.,"/pubmed/9888496","Abduljabbar M, Ogunniyi A, Daif AK, Al-Tahan A, Al-Bunyan M, Al-Rajeh S.","Seizure. 1998 Dec	7(6):501-4.","Seizure. 1998","PubMed","citation","PMID:9888496","pubmed","9888496","create date:1999/01/15 | first author:Abduljabbar M",
Non genetic studies	PUBMED	ILAE-defined epilepsy syndromes in children: correlation with quantitative MRI.,"/pubmed/9860072","Lawson JA, Nguyen W, Bleasel AF, Pereira JK, Vogrin S, Cook MJ, Bye AM.","Epilepsia. 1998 Dec	39(12):1345-9.","Epilepsia. 1998","PubMed","citation","PMID:9860072","pubmed","9860072","create date:1998/12/22 | first author:Lawson JA",
Non genetic studies	PUBMED	Early and late epileptic crisis following cerebral hemisphere ischemia].,"/pubmed/9803522","Marrero C, DÃ­ez E, IvÃ¡Ã±ez V, Barreiro P.","Rev Neurol. 1998 Oct	27(158):676-81. Spanish. ","Rev Neurol. 1998","PubMed","citation","PMID:9803522","pubmed","9803522","create date:1998/11/06 | first author:Marrero C",
Non genetic studies	PUBMED	Etiological spectrum of symptomatic localization related epilepsies: a study from South India.,"/pubmed/9667780","Murthy JM, Yangala R.","J Neurol Sci. 1998 Jun 11	158(1):65-70.","J Neurol Sci. 1998","PubMed","citation","PMID:9667780","pubmed","9667780","create date:1998/07/17 | first author:Murthy JM",
Non genetic studies	PUBMED	Epilepsy and sleep apnea syndrome].,"/pubmed/9585949","Ezpeleta D, GarcÃ­a-PeÃ±a A, Peraita-Adrados R.","Rev Neurol. 1998 Mar	26(151):389-92. Spanish. ","Rev Neurol. 1998","PubMed","citation","PMID:9585949","pubmed","9585949","create date:1998/05/20 | first author:Ezpeleta D",
Non genetic studies	PUBMED	Epilepsy diagnosis and localization in patients with antecedent childhood febrile convulsions.,"/pubmed/9566372","Hamati-Haddad A, Abou-Khalil B.","Neurology. 1998 Apr	50(4):917-22.","Neurology. 1998","PubMed","citation","PMID:9566372","pubmed","9566372","create date:1998/05/05 | first author:Hamati-Haddad A",
Non genetic studies	PUBMED	Hypomelanosis of Ito associated with hemimegalencephaly: a clinicopathological study.,"/pubmed/9367304","Tagawa T, Futagi Y, Arai H, Mushiake S, Nakayama M.","Pediatr Neurol. 1997 Sep	17(2):180-4.","Pediatr Neurol. 1997","PubMed","citation","PMID:9367304","pubmed","9367304","create date:1997/11/21 | first author:Tagawa T",
Non genetic studies	PUBMED	Focal features in West syndrome indicating candidacy for surgery.,"/pubmed/9165511","Kramer U, Sue WC, Mikati MA.","Pediatr Neurol. 1997 Apr	16(3):213-7.","Pediatr Neurol. 1997","PubMed","citation","PMID:9165511","pubmed","9165511","create date:1997/04/01 | first author:Kramer U",
Non genetic studies	PUBMED	Does naming contribute to memory self-report in temporal lobe epilepsy?,"/pubmed/8926301","O'Shea MF, Saling MM, Bladin PF, Berkovic SF.","J Clin Exp Neuropsychol. 1996 Feb	18(1):98-109.","J Clin Exp Neuropsychol. 1996","PubMed","citation","PMID:8926301","pubmed","8926301","create date:1996/02/01 | first author:O'Shea MF",
Non genetic studies	PUBMED	Early childhood surveillance of developmental disorders by a birth defects surveillance system: methods, prevalence comparisons, and mortality patterns.,"/pubmed/8557831","Kirby RS, Brewster MA, Canino CU, Pavin M.","J Dev Behav Pediatr. 1995 Oct	16(5):318-26.","J Dev Behav Pediatr. 1995","PubMed","citation","PMID:8557831","pubmed","8557831","create date:1995/10/01 | first author:Kirby RS",
Non genetic studies	PUBMED	Landau-Kleffner syndrome with continuous spikes and waves during slow-wave sleep.,"/pubmed/7782603","Rintahaka PJ, Chugani HT, Sankar R.","J Child Neurol. 1995 Mar	10(2):127-33.","J Child Neurol. 1995","PubMed","citation","PMID:7782603","pubmed","7782603","create date:1995/03/01 | first author:Rintahaka PJ",
Non genetic studies	PUBMED	EEG changes during open heart surgery on infants aged 6 months or less: relationship to early neurologic morbidity.,"/pubmed/8024660","Miller G, Rodichok LD, Baylen BG, Myers JL.","Pediatr Neurol. 1994 Mar	10(2):124-30.","Pediatr Neurol. 1994","PubMed","citation","PMID:8024660","pubmed","8024660","create date:1994/03/01 | first author:Miller G",
Non genetic studies	PUBMED	Investigation of the opioid system in absence seizures with positron emission tomography.,"/pubmed/8270930","Bartenstein PA, Duncan JS, Prevett MC, Cunningham VJ, Fish DR, Jones AK, Luthra SK, Sawle GV, Brooks DJ.","J Neurol Neurosurg Psychiatry. 1993 Dec	56(12):1295-302.","J Neurol Neurosurg Psychiatry. 1993","PubMed","citation","PMID:8270930 | PMCID:PMC1015377","pubmed","8270930","create date:1993/12/01 | first author:Bartenstein PA",
Non genetic studies	PUBMED	The positivity index of the immunoenzyme reaction (ELISA) for cysticercosis in the cerebrospinal fluid (CSF) and in the serum of epilepsy patients].,"/pubmed/1342110","Bonametti AM, Basile MA, Vaz AJ, Baldy JL, Takiguti CK.","Rev Inst Med Trop Sao Paulo. 1992 Sep-Oct	34(5):451-8. Portuguese. ","Rev Inst Med Trop Sao Paulo. 1992","PubMed","citation","PMID:1342110","pubmed","1342110","create date:1992/09/01 | first author:Bonametti AM",
Non genetic studies	PUBMED	Migraine in patients with history of centro-temporal epilepsy in childhood: a Hm-PAO SPECT study.,"/pubmed/1790574","Septien L, Pelletier JL, Brunotte F, Giroud M, Dumas R.","Cephalalgia. 1991 Dec	11(6):281-4.","Cephalalgia. 1991","PubMed","citation","PMID:1790574","pubmed","1790574","create date:1991/12/01 | first author:Septien L",
Non genetic studies	PUBMED	Epilepsy with rolandic paroxysms and migraine, a non-fortuitous association. Results of a controlled study].,"/pubmed/2516304","Giroud M, Couillault G, Arnould S, Dauvergne M, Dumas R, Nivelon JL.","Pediatrie. 1989	44(8):659-64. Review. French. ","Pediatrie. 1989","PubMed","citation","PMID:2516304","pubmed","2516304","create date:1989/01/01 | first author:Giroud M",
Non genetic studies	PUBMED	Therapy of infantile spasms with valproate: results of a prospective study.,"/pubmed/2842127","Siemes H, Spohr HL, Michael T, Nau H.","Epilepsia. 1988 Sep-Oct	29(5):553-60.","Epilepsia. 1988","PubMed","citation","PMID:2842127","pubmed","2842127","create date:1988/09/01 | first author:Siemes H",
Non genetic studies	PUBMED	Hypothalamic hamartomas and ictal laughter: evolution of a characteristic epileptic syndrome and diagnostic value of magnetic resonance imaging.,"/pubmed/3389755","Berkovic SF, Andermann F, Melanson D, Ethier RE, Feindel W, Gloor P.","Ann Neurol. 1988 May	23(5):429-39.","Ann Neurol. 1988","PubMed","citation","PMID:3389755","pubmed","3389755","create date:1988/05/01 | first author:Berkovic SF",
Non genetic studies	PUBMED	Infantile spasms and pertussis immunisation.,"/pubmed/6133070","Bellman MH, Ross EM, Miller DL.","Lancet. 1983 May 7	1(8332):1031-4.","Lancet. 1983","PubMed","citation","PMID:6133070","pubmed","6133070","create date:1983/05/07 | first author:Bellman MH",
Non genetic studies	PUBMED	Neurological and electroencephalographic abnormalities after febrile seizures. Possible association with cytomegalovirus.,"/pubmed/6277827","Iannetti P, Del Grosso N, D'Ambrosio E, Balducci L.","Ital J Neurol Sci. 1981 May	2(2):153-7.","Ital J Neurol Sci. 1981","PubMed","citation","PMID:6277827","pubmed","6277827","create date:1981/05/01 | first author:Iannetti P",
Non genetic studies	PUBMED	Long-term prognosis of patients with infantile spasms following ACTH therapy.,"/pubmed/221212","Pollack MA, Zion TE, Kellaway P.","Epilepsia. 1979 Jun	20(3):255-60.","Epilepsia. 1979","PubMed","citation","PMID:221212","pubmed","221212","create date:1979/06/01 | first author:Pollack MA",
Non genetic studies	PUBMED	Differential diagnosis in idiopathic generalized epilepsies with tonic-clonic seizures: assessment of the use of ambulatory EEG and video/EEG monitoring].,"/pubmed/9380252","Niedzielska K, Kuran W, Romaniak A.","Neurol Neurochir Pol. 1997 Mar-Apr	31(2):217-27. Polish. ","Neurol Neurochir Pol. 1997","PubMed","citation","PMID:9380252","pubmed","9380252","create date:1997/03/01 | first author:Niedzielska K",
Non genetic studies	PUBMED	Action Myoclonus â€“ Renal Failure Syndrome.,"/pubmed/26677510","Amrom D, Andermann F, Andermann E.","2015 Dec 17. In: Pagon RA, Adam MP, Ardinger HH, Wallace SE, Amemiya A, Bean LJH, Bird TD, Fong CT, Mefford HC, Smith RJH, Stephens K, editors. GeneReviews(Â®) [Internet]. Seattle (WA): University of Washington, Seattle	1993-2016.","GeneReviews<sup>Â®</sup>. 1993","PubMed","citation","PMID:26677510","pubmed","26677510","create date:2015/12/19 | first author:Amrom D",
Non genetic studies	PUBMED	Mimickers of generalized spike and wave discharges.,"/pubmed/25080775","Azzam R, Bhatt AB.","Neurodiagn J. 2014 Jun	54(2):156-62.","Neurodiagn J. 2014","PubMed","citation","PMID:25080775","pubmed","25080775","create date:2014/08/02 | first author:Azzam R",
Non genetic studies	PUBMED	High dose (4 mg/kg/day) versus usual dose (2 mg/kg/day) oral prednisolone for treatment of infantile spasms: an open-label, randomized controlled trial.,"/pubmed/25048310","Chellamuthu P, Sharma S, Jain P, Kaushik JS, Seth A, Aneja S.","Epilepsy Res. 2014 Oct	108(8):1378-84. doi: 10.1016/j.eplepsyres.2014.06.019. Epub 2014 Jul 5.","Epilepsy Res. 2014","PubMed","citation","PMID:25048310","pubmed","25048310","create date:2014/07/23 | first author:Chellamuthu P",
Non genetic studies	PUBMED	Electroencephalography for patient with epilepsy].,"/pubmed/24912280","Shigeto H.","Nihon Rinsho. 2014 May	72(5):809-17. Review. Japanese. ","Nihon Rinsho. 2014","PubMed","citation","PMID:24912280","pubmed","24912280","create date:2014/06/11 | first author:Shigeto H",
Non genetic studies	PUBMED	GLUT1 deficiency syndrome into adulthood: a follow-up study.,"/pubmed/24413642","Leen WG, Taher M, Verbeek MM, Kamsteeg EJ, van de Warrenburg BP, Willemsen MA.","J Neurol. 2014 Mar	261(3):589-99. doi: 10.1007/s00415-014-7240-z. Epub 2014 Jan 12. Review.","J Neurol. 2014","PubMed","citation","PMID:24413642","pubmed","24413642","create date:2014/01/15 | first author:Leen WG",
Non genetic studies	PUBMED	What does subclinical rhythmic electrographic discharge of adults" in EEG signify?","/pubmed/23733089","Dash GK, Radhakrishnan A.","J Clin Neurophysiol. 2013 Jun	30(3):255-60. doi: 10.1097/WNP.0b013e3182933d4d.","J Clin Neurophysiol. 2013","PubMed","citation","PMID:23733089","pubmed","23733089","create date:2013/06/05 | first author:Dash GK",
Non genetic studies	PUBMED	Focal characteristics in the clinical examination and EEG in children with idiopathic generalized epilepsy].,"/pubmed/22983228","Ermolenko NA, Buchneva IA, Ermakov AIu, Voronkova KV, Zakharova EI, Kalikina TA.","Zh Nevrol Psikhiatr Im S S Korsakova. 2012	112(6 Pt 2):12-7. Russian. ","Zh Nevrol Psikhiatr Im S S Korsakova. 2012","PubMed","citation","PMID:22983228","pubmed","22983228","create date:2012/09/18 | first author:Ermolenko NA",
Non genetic studies	PUBMED	Lennox-Gastaut syndrome in south Iran: electro-clinical manifestations.,"/pubmed/22921514","Asadi-Pooya AA, Sharifzade M.","Seizure. 2012 Dec	21(10):760-3. doi: 10.1016/j.seizure.2012.08.003. Epub 2012 Aug 22.","Seizure. 2012","PubMed","citation","PMID:22921514","pubmed","22921514","create date:2012/08/28 | first author:Asadi-Pooya AA",
Non genetic studies	PUBMED	Necrotizing systemic sarcoidosis with pulmonary and central nervous system involvement].,"/pubmed/18377191","RÃ­os FernÃ¡ndez R, Callejas-Rubio JL, Guerrero FernÃ¡ndez M, Serrano FalcÃ³n MM, Ortego-Centeno N.","An Med Interna. 2008 Jan	25(1):23-6. Spanish. ","An Med Interna. 2008","PubMed","citation","PMID:18377191","pubmed","18377191","create date:2008/04/02 | first author:RÃ­os FernÃ¡ndez R",
Non genetic studies	PUBMED	West syndrome: clinico-electro-anatomical characteristics and a differential therapeutical approach].,"/pubmed/19425299","Kholin AA, Il'ina ES, Mukhin KIu, Alikhanov AA, Voronkova KV, Petrukhin AS.","Zh Nevrol Psikhiatr Im S S Korsakova. 2008	Suppl 2:68-77. Russian. ","Zh Nevrol Psikhiatr Im S S Korsakova. 2008","PubMed","citation","PMID:19425299","pubmed","19425299","create date:2008/01/01 | first author:Kholin AA",
Non genetic studies	PUBMED	Epilepsy with electrical status epilepticus during slow sleep: diagnostic criteria and approaches to therapy].,"/pubmed/16737153","Mukhin KIu, Muronov MB, Kholin AA, Glukhova LIu, Piliia SV, Volkova EIu, Golovteev AL, Pylaeva OA, Petrukhin AS.","Zh Nevrol Psikhiatr Im S S Korsakova. 2006	106(4):4-9. Russian. ","Zh Nevrol Psikhiatr Im S S Korsakova. 2006","PubMed","citation","PMID:16737153","pubmed","16737153","create date:2006/06/02 | first author:Mukhin KIu",
Non genetic studies	PUBMED	Electroencephalographic characteristics of West syndrome].,"/pubmed/12087733","Kholin AA, Mukhin KIu, Petrukhin AS, Il'ina ES.","Zh Nevrol Psikhiatr Im S S Korsakova. 2002	102(5):40-4. Russian. ","Zh Nevrol Psikhiatr Im S S Korsakova. 2002","PubMed","citation","PMID:12087733","pubmed","12087733","create date:2002/06/29 | first author:Kholin AA",
Non genetic studies	PUBMED	Generalized background qEEG abnormalities in localized symptomatic epilepsy.,"/pubmed/9741749","DÃ­az GF, ViruÃ©s T, San MartÃ­n M, Ruiz M, GalÃ¡n L, Paz L, ValdÃ©s P.","Electroencephalogr Clin Neurophysiol. 1998 Jun	106(6):501-7.","Electroencephalogr Clin Neurophysiol. 1998","PubMed","citation","PMID:9741749","pubmed","9741749","create date:1998/09/19 | first author:DÃ­az GF",
Non genetic studies	PUBMED	The variants of reading epilepsy. A clinical and video-EEG study of 17 patients with reading-induced seizures.,"/pubmed/9712004","Koutroumanidis M, Koepp MJ, Richardson MP, Camfield C, Agathonikou A, Ried S, Papadimitriou A, Plant GT, Duncan JS, Panayiotopoulos CP.","Brain. 1998 Aug	121 ( Pt 8):1409-27.","Brain. 1998","PubMed","citation","PMID:9712004","pubmed","9712004","create date:1998/08/26 | first author:Koutroumanidis M",
Non genetic studies	PUBMED	Hypsarrhythmia: frequency of variant patterns and correlation with etiology and outcome.,"/pubmed/9008518","Kramer U, Sue WC, Mikati MA.","Neurology. 1997 Jan	48(1):197-203.","Neurology. 1997","PubMed","citation","PMID:9008518","pubmed","9008518","create date:1997/01/01 | first author:Kramer U",
Non genetic studies	PUBMED	High-dose corticotropin (ACTH) versus prednisone for infantile spasms: a prospective, randomized, blinded study.,"/pubmed/8604274","Baram TZ, Mitchell WG, Tournay A, Snead OC, Hanson RA, Horton EJ.","Pediatrics. 1996 Mar	97(3):375-9.","Pediatrics. 1996","PubMed","citation","PMID:8604274 | PMCID:PMC3100715","pubmed","8604274","create date:1996/03/01 | first author:Baram TZ",
Non genetic studies	PUBMED	Variants of Todd's paralysis: postictal apraxia and prolonged postictal hemineglect].,"/pubmed/7808569","Helmchen C, Steinhoff BJ, Dichgans M.","Nervenarzt. 1994 Oct	65(10):700-3. German. ","Nervenarzt. 1994","PubMed","citation","PMID:7808569","pubmed","7808569","create date:1994/10/01 | first author:Helmchen C",
Non genetic studies	PUBMED	Morphological substrates of infantile spasms: studies based on surgically resected cerebral tissue.,"/pubmed/1315619","Vinters HV, Fisher RS, Cornford ME, Mah V, Secor DL, De Rosa MJ, Comair YG, Peacock WJ, Shields WD.","Childs Nerv Syst. 1992 Feb	8(1):8-17.","Childs Nerv Syst. 1992","PubMed","citation","PMID:1315619","pubmed","1315619","create date:1992/02/01 | first author:Vinters HV",
Non genetic studies	PUBMED	Unusual variants of infantile spasms.,"/pubmed/1940132","Donat JF, Wright FS.","J Child Neurol. 1991 Oct	6(4):313-8.","J Child Neurol. 1991","PubMed","citation","PMID:1940132","pubmed","1940132","create date:1991/10/01 | first author:Donat JF",
Non genetic studies	PUBMED	Effect of single-stage stereotaxic destruction of Forel's field H on neurologic functions and the structure of paroxysms in patients with generalized epilepsy].,"/pubmed/6410629","Rachkov BM, Bezukh SM.","Zh Nevropatol Psikhiatr Im S S Korsakova. 1983	83(6):824-7. Bulgarian. ","Zh Nevropatol Psikhiatr Im S S Korsakova. 1983","PubMed","citation","PMID:6410629","pubmed","6410629","create date:1983/01/01 | first author:Rachkov BM",
Non genetic studies	EMBASE	Delineating behavioral and cognitive phenotypes in juvenile myoclonic epilepsy: Are we missing the forest for the trees?	Valente K.D. 2016	2016
Non genetic studies	EMBASE	Hyperconnectivity in juvenile myoclonic epilepsy: A network analysis	Caeyenberghs K.	2015
Non genetic studies	EMBASE	Phenotype of children with epilepsy and type 1 diabetes. A case series and study of anti-GAD antibody status	Wong M.C.M.	2015
Non genetic studies	EMBASE	Fronto-insula network activity explains emotional dysfunctions in juvenile myoclonic epilepsy: Combined evidence from pupillometry and Fmri	Paulus F.M.	2015
Non genetic studies	EMBASE	Extrafrontal structural changes in juvenile myoclonic epilepsy: A topographic analysis of combined structural and microstructural brain imaging	Kim S.H.	2015
Non genetic studies	EMBASE	Phenotyping juvenile myoclonic epilepsy. Praxis induction as a biomarker of unfavorable prognosis	Uchida C.G.P.	2015
Non genetic studies	EMBASE	Abnormal motor cortex plasticity in juvenile myoclonic epilepsy	Strigaro G.	2015
Non genetic studies	EMBASE	Electroencephalographic correlates of seizure freedom in genetic generalized epilepsies	Seneviratne U.	2015
Non genetic studies	EMBASE	Predictors of seizure control in patients with juvenile myoclonic epilepsy (JME)	Asadi-Pooya A.A.	2014
Non genetic studies	EMBASE	Prognostic relevance of EEG lateralized abnormalities and photo-paroxysmal response in a series of 92 patients with juvenile myoclonic epilepsy	Babic M.	2014
Non genetic studies	EMBASE	Clinical genetic study in Juvenile myoclonic epilepsy	Cvetkovska E.	2014
Non genetic studies	EMBASE	Executive functions and psychiatric symptoms in drug-refractory juvenile myoclonic epilepsy	Walsh J.	2014
Non genetic studies	EMBASE	A comprehensive neuropsychological description of cognition in drug-refractory juvenile myoclonic epilepsy	Thomas R.H.	2014
Non genetic studies	EMBASE	Factors associated with lack of response to valproic acid monotherapy in juvenile myoclonic epilepsy	Jayalakshmi S.	2014
Non genetic studies	EMBASE	Psychosocial long-term outcome in juvenile myoclonic epilepsy	Holtkamp M.	2014
Non genetic studies	EMBASE	Neurodevelopment in new-onset juvenile myoclonic epilepsy over the first 2 years	Lin J.J.	2014
Non genetic studies	EMBASE	Withholding sodium valproate to young women with generalised epilepsy: More harm than good?	Iyer A.	2014
Non genetic studies	EMBASE	Eye closure sensitivity in juvenile myoclonic epilepsy and its effect on prognosis	Tekin Güveli B.	2013
Non genetic studies	EMBASE	Efficacy and tolerability of lamotrigine in Juvenile Myoclonic Epilepsy in adults: A prospective, unblinded randomized controlled trial	Machado R.A.	2013
Non genetic studies	EMBASE	Levetiracetam-induced psychiatric adverse events in children with epilepsy	Jovic N.	2013
Non genetic studies	EMBASE	Cortical excitability in drug naive juvenile myoclonic epilepsy	Puri V.	2013
Non genetic studies	EMBASE	A randomized open-label observational study to compare the efficacy and tolerability between topiramate and valproate in juvenile myoclonic epilepsy	Park K.M.	2013
Non genetic studies	EMBASE	Subcortical structural abnormalities in juvenile myoclonic epilepsy (JME): MR volumetry and vertex based analysis	Saini J.	2013
Non genetic studies	EMBASE	Typographic legibility factors associated to reading epilepsy	Cano-Celestino M.G.	2013
Non genetic studies	EMBASE	Altered white matter integrity in juvenile myoclonic epilepsy: Association with cognitive and clinical profiles	Kim J.H.	2012
Non genetic studies	EMBASE	Pattern sensitivity: A missed part of the diagnosis	El Shakankiry H.M.	2012
Non genetic studies	EMBASE	Altered microstructural connectivity in juvenile myoclonic epilepsy The missing link	Vollmar C.	2012
Non genetic studies	EMBASE	Periodic Leg Movements During Sleep (PLMs) and Epilepsy: Association or comorbidity?	Pappalardo I.	2012
Non genetic studies	EMBASE	EEG-LORETA endophenotypes of the common idiopathic generalized epilepsy syndromes	Clemens B.	2012
Non genetic studies	EMBASE	A study of the effects of voluntary hyperventilation on electroencephalogram of normal and generalised epilepsy patients	Majumdar P.	2012
Non genetic studies	EMBASE	Video EEG outcome on children referred following a single unprovoked afebrile seizure	Anand G.	2012
Non genetic studies	EMBASE	Do brain volumes in JME (juvenile myoclonic epilepsy) differ from normal controls?	Spitz J.T.	2011
Non genetic studies	EMBASE	Levetiracetam monotherapy - Outcomes from an epilepsy clinic	Stephen L.J.	2011
Non genetic studies	EMBASE	Microstructural and volumetric abnormalities of the putamen in juvenile myoclonic epilepsy	Keller S.S.	2011
Non genetic studies	EMBASE	Structural abnormalities of the thalamus in juvenile myoclonic epilepsy	Mory S.B.	2011
Non genetic studies	EMBASE	Phenotypic study of a family with epilepsy and episodic ataxia type 2	Vrielynck P.	2011
Non genetic studies	EMBASE	Sleep abnormalities in juvenile myoclonic epilepsy: A sleep questionnaire-based study	Krishnan P.	2011
Non genetic studies	EMBASE	Psychiatric comorbidity in patients with two prototypes of focal versus generalized epilepsy syndromes	De Araújo Filho G.M.	2011
Non genetic studies	EMBASE	Electroclinical features of idiopathic generalized epilepsies in the elderly: A geriatric hospital-based study	Nguyen Michel V.H.	2011
Non genetic studies	EMBASE	Increased indoleamine 2,3-dioxygenase (IDO) activity in idiopathic generalized epilepsy	Liimatainen S.	2011
Non genetic studies	EMBASE	Headache in juvenile myoclonic epilepsy	Schankin C.J.	2011
Non genetic studies	EMBASE	Prognosis of juvenile myoclonic epilepsy is related to endophenotypes	Guaranha M.S.B.	2011
Non genetic studies	EMBASE	The comparison of auditory event related potentials with neuropsychological tests in Juvenile Myoclonic Epilepsy (JME)	Mayda Domac¸ F.	2010
Non genetic studies	EMBASE	Focal clinical and electroencephalographic features in patients with juvenile myoclonic epilepsy	Jayalakshmi S.S.	2010
Non genetic studies	EMBASE	Frontal lobe functions in patients with juvenile myoclonic epilepsy treated with valproate or lamotrigine	Jovic N.	2010
Non genetic studies	EMBASE	Long-term efficacy of valproate versus lamotrigine in treatment of idiopathic generalized epilepsies in children and adolescents	Mazurkiewicz-Bełdzińska M.	2010
Non genetic studies	EMBASE	Cortical excitability in juvenile myoclonic epileptic patients and their asymptomatic siblings: A transcranial magnetic stimulation study	Akgun Y.	2009
Non genetic studies	EMBASE	The value of video-EEG monitoring to diagnose juvenile myoclonic epilepsy	Park K.-I.	2009
Non genetic studies	EMBASE	Dental injury during seizures associated with juvenile myoclonic epilepsy	Thomas R.H.	2009
Non genetic studies	EMBASE	Relationship among eye condition sensitivities, photosensitivity and epileptic syndromes	Yang Z.-X.	2009
Non genetic studies	EMBASE	Analysis of background EEG activity in patients with juvenile myoclonic epilepsy	Santiago-Rodríguez E.	2008
Non genetic studies	EMBASE	Levetiracetam monotherapy in juvenile myoclonic epilepsy	Sharpe D.V.	2008
Non genetic studies	EMBASE	Quality of life and burden in caregivers of patients with epilepsy.	Westphal-Guitti A.C.	2007
Non genetic studies	EMBASE	Frequency, causes and phenomenology of late seizure recurrence in patients with juvenile myoclonic epilepsy after a long period of remission	Sokic D.	2007
Non genetic studies	EMBASE	Clinical and EEG findings in juvenile myoclonic epilepsy	Oflazoǧlu B.	2007
Non genetic studies	EMBASE	Proton magnetic resonance spectroscopy study of bilateral thalamus in juvenile myoclonic epilepsy	Haki C.	2007
Non genetic studies	EMBASE	Potential efficacy of zonisamide in refractory juvenile myoclonic epilepsy: Retrospective evidence from an Irish compassionate-use case series	O'Rourke D.	2007
Non genetic studies	EMBASE	A study of idiopathic generalised epilepsy in an Irish population	Mullins G.M.	2007
Non genetic studies	EMBASE	Validity and reliability of the Portuguese version of the quality of life in epilepsy inventory (QOLIE-31) for Brazil	da Silva T.I.	2007
Non genetic studies	EMBASE	Observations on juvenile myoclonic epilepsy amongst ethnic Bengalees in West Bengal-An Eastern Indian State	Chakravarty A.	2007
Non genetic studies	EMBASE	Translation and cross-cultural adaptation of the Quality of Life in Epilepsy-31 (QOLIE-31)	Da Silva T.I.	2006
Non genetic studies	EMBASE	Overlap cases of eyelid myoclonia with absences and juvenile myoclonic epilepsy	Destina Yalçin A.	2006
Non genetic studies	EMBASE	Neuropsychiatric profiles of patients with juvenile myoclonic epilepsy treated with valproate or topiramate	de Araujo Filho G.M.	2006
Non genetic studies	EMBASE	Clinical and electroencephalographic study of first-degree relatives and probands with juvenile myoclonic epilepsy	Jayalakshmi S.S.	2006
Non genetic studies	EMBASE	Levetiracetam in patients with generalised epilepsy and myoclonic seizures: An open label study	Labate A.	2006
Non genetic studies	EMBASE	Topiramate in patients with juvenile myoclonic epilepsy	Biton V.	2005
Non genetic studies	EMBASE	Mortality in children with epilepsy. A clinical-prospective study	Devilat-Barros M.	2004
Non genetic studies	EMBASE	Evolving antiepileptic drug treatment in juvenile myoclonic epilepsy	Prasad A.	2003
Non genetic studies	EMBASE	Recurrent absence status epilepticus: Clinical and EEG characteristics	Baykan B.	2002
Non genetic studies	EMBASE	Clinical and electrographic features of epileptic spasms persisting beyond the second year of life	De Menezes M.A.S.	2002
Non genetic studies	EMBASE	Familial association of neuropsychological traits in patients with generalized and partial seizure disorders	Levav M.	2002
Non genetic studies	EMBASE	Psychiatric disorders in juvenile myoclonic epilepsy	Gélisse P.	2001
Non genetic studies	EMBASE	Photosensitivity in relation to epileptic syndromes: A survey from an epilepsy center in Japan	Shiraishi H.	2001
Non genetic studies	EMBASE	Adjunctive behavioural treatment in adolescents and young adults with juvenile myoclonic epilepsy	Martinović Ž.	2001
Non genetic studies	EMBASE	Valproate as monotherapy for juvenile myoclonic epilepsy: Dose-effect study	Sundqvist A.	1998
Non genetic studies	EMBASE	Accidental injury is a serious risk in children with typical absence epilepsy	Wirrell E.C.	1996
Non genetic studies	EMBASE	Vertebral arch nonfusion and juvenile myoclonic epilepsy	Sundqvist A.	1994
Non genetic studies	EMBASE	Epilepsy with grand mal on awakening	Shian W.-J.	1994
Non genetic studies	EMBASE	Diagnosis of juvenile bilateral jerking at awakening: A study of 18 cases	Aguglia U.	1993
Non genetic studies	EMBASE	Concordance of clinical forms of epilepsy in families with several affected members	Bianchi A.	1993
Non genetic studies	EMBASE	Multicentre search for genetic susceptibility loci in sporadic epilepsy syndrome and seizure types: a case-control study	Durner M.	1992
Non genetic studies	EMBASE	Neuropsychological profiles and outcomes in children with new onset frontal lobe epilepsy	Matricardi S.	2016
Non genetic studies	EMBASE	Clinical dissection of childhood occipital epilepsy of Gastaut and prognostic implication	Verrotti A.	2016
Non genetic studies	EMBASE	Seizure-related injuries in children and adolescents with epilepsy	Lagunju I.A.	2016
Non genetic studies	EMBASE	Depressogenic medications and other risk factors for depression among polish patients with epilepsy	Bosak M.	2015
Non genetic studies	EMBASE	Epilepsy in childreen and adolescent in senegal	Dadah S.M.L.	2015
Non genetic studies	EMBASE	Auditory verbal memory and psychosocial symptoms are related in children with idiopathic epilepsy	Schaffer Y.	2015
Non genetic studies	EMBASE	The added value of EEG in the prognosis of newly diagnosed patients with epilepsy	Al Zahrani A.	2015
Non genetic studies	EMBASE	Longitudinal trajectories of behavior problems and social competence in children with new onset epilepsy	Zhao Q.	2015
Non genetic studies	EMBASE	Autobiographical memory in children with Idiopathic Generalised Epilepsy	Gascoigne M.B.	2015
Non genetic studies	EMBASE	Study of epileptic drop attacks in symptomatic epilepsy of early childhood - Differences from those in myoclonic-astatic epilepsy	Itoh Y.	2015
Non genetic studies	EMBASE	Community-based epidemiological study of epilepsy in the Qena governorate in Upper Egypt, a door-to-door survey	Fawi G.	2015
Non genetic studies	EMBASE	Prevalence of restless leg syndrome in patients with epilepsy	Sethi N.K.	2015
Non genetic studies	EMBASE	Characteristics of epilepsy in children with epileptic status	Dedijer S.S.	2014
Non genetic studies	EMBASE	Investigation of interictal cardiac rhythm abnormalities, heart rate variability and related factors in untreated patients with idiopathic generalized epilepsy	Kilinc O.	2014
Non genetic studies	EMBASE	Comparison of heart rate variability parameters between partial and idiopathic generalized epilepsy patients in the interictal period	Agan K.	2014
Non genetic studies	EMBASE	Glutamate receptor antibodies directed against AMPA receptors subunit 3 peptide B (GluR3B) associate with some cognitive/psychiatric/behavioral abnormalities in epilepsy patients	Goldberg-Stern H.	2014
Non genetic studies	EMBASE	Long-term outcome in epilepsy with grand mal on awakening: Forty years of follow-up	Holtkamp M.	2014
Non genetic studies	EMBASE	Minor physical anomalies are more common in children with idiopathic epilepsy	Csábi G.	2014
Non genetic studies	EMBASE	Dissociation between affective and cognitive empathy in patients with idiopathic generalized epilepsy	Hu Y.	2014
Non genetic studies	EMBASE	Spatial memory alterations in children with epilepsy of genetic origin or unknown cause	Cimadevilla J.M.	2014
Non genetic studies	EMBASE	Long-term follow-up of adult patients with genetic generalized epilepsy with typical absence seizures and generalized paroxysmal fast activity in their EEG	Aydin-Özemir Z.	2014
Non genetic studies	EMBASE	Interictal ghrelin levels in adult patients with epilepsy	Varrasi C.	2014
Non genetic studies	EMBASE	The visual system in eyelid myoclonia with absences	Vaudano A.E.	2014
Non genetic studies	EMBASE	Abnormal vasomotor system function in idiopathic generalized epileptic patients	Maghbooli M.	2014
Non genetic studies	EMBASE	Natural course and predictors of spontaneous seizure remission in idiopathic generalized epilepsy: 7-27 years of follow-up	von Podewils F.	2014
Non genetic studies	EMBASE	Recognition of facial emotions and identity in patients with mesial temporal lobe and idiopathic generalized epilepsy: An eye-tracking study	Gomez-Ibañez A.	2014
Non genetic studies	EMBASE	Obesity as a common comorbidity in patients with generalized epilepsy and developmental delay	Ladino L.D.	2014
Non genetic studies	EMBASE	Impaired sleep-related consolidation of declarative memory in focal idiopathic epilepsies of childhood	Galer S.	2014
Non genetic studies	EMBASE	Importance of post-mortem genetic testing in SUDEP patients	Partemi S.	2013
Non genetic studies	EMBASE	The effects of topiramate and valproate therapy on insulin, c-peptide, leptin, neuropeptide Y, adiponectin, visfatin, and resistin levels in children with epilepsy	Sonmez F.M.	2013
Non genetic studies	EMBASE	Prevalence of celiac disease in children with Epilepsy	Vieira C.	2013
Non genetic studies	EMBASE	Encephalopathy with hemi-status epilepticus during sleep or hemi-continuous spikes and waves during slow sleep syndrome: A study of 21 patients	Fortini S.	2013
Non genetic studies	EMBASE	Impact of a family history of epilepsy on the diagnosis of epilepsy in southern Saudi Arabia	Babtain F.A.	2013
Non genetic studies	EMBASE	Blood levels of cytokines in children with idiopathic partial and generalized epilepsy	Sonmez F.M.	2013
Non genetic studies	EMBASE	Newly-diagnosed pediatric epilepsy is associated with elevated autoantibodies to glutamic acid decarboxylase but not cardiolipin	Veri K.	2013
Non genetic studies	EMBASE	Clinical and inheritance profile of familial childhood epilepsy in Jordan	Masri A.	2013
Non genetic studies	EMBASE	The prognostic value of electroencephalographic asymmetries for the development of pharmaco-resistance in medication-naïve patients with idiopathic generalized epilepsies	Karakis I.	2013
Non genetic studies	EMBASE	Characteristics of epilepsy before first year of life in pediatric hospital of centro habana from 2004 to 2009	Portuondo Barbarrosa E.	2013
Non genetic studies	EMBASE	Visual cortex hyperexcitability in idiopathic generalized epilepsies with photosensitivity: A TMS pilot study	Brigo F.	2013
Non genetic studies	EMBASE	Spontaneous blood oxygen level dependent signal (BOLD) differences in temporal lobe (TLE) and idiopathic generalized epilepsy (IGE)	Robinson J.L.	2013
Non genetic studies	EMBASE	Infantile spasms: Electrophysiological description and relation with prognosis	Zuñiga Y.C.	2013
Non genetic studies	EMBASE	Reduced default mode network connectivity in idiopathic generalized epilepsy with uncontrolled seizures	Kay B.P.	2013
Non genetic studies	EMBASE	Neuropsychological outcomes in poorly controlled idiopathic generalized epilepsy	Sarkis R.	2013
Non genetic studies	EMBASE	Processing lexical semantics and phonology in epilepsy	Argyropoulos G.P.	2013
Non genetic studies	EMBASE	Antinuclear antibodies and glutamic acid decarboxylase antibodies in children with refractory epilepsy	Abd El-Aziz S.A.	2013
Non genetic studies	EMBASE	Comparison of experiences of ketogenic diet treatment of childhood epilepsy in Addenbrooke's Hospital and Shenzhen Children's Hospital	Suo C.	2013
Non genetic studies	EMBASE	Resting-State Connectivity of the Sustained Attention Network Correlates with Disease Duration in Idiopathic Generalized Epilepsy	Maneshi M.	2012
Non genetic studies	EMBASE	Seizure freedom is not adversely affected by early discontinuation of concomitant anti-epileptic drugs in the EULEV cohort of levetiracetam users	Droz-Perroteau C.	2012
Non genetic studies	EMBASE	Clinical experience with oral lacosamide as adjunctive therapy in adult patients with uncontrolled epilepsy: A multicentre study in epilepsy clinics in the United Kingdom (UK)	Flores L.	2012
Non genetic studies	EMBASE	Attempt to suicide in young ages with epilepsy	Zamani G.	2012
Non genetic studies	EMBASE	Focal eeg abnormalities in childhood absence epilepsy-any prognostic value?	Mazurkiewicz-Beldzinska M.	2012
Non genetic studies	EMBASE	Cortical excitability decreases in Lennox-Gastaut syndrome	Badawy R.A.B.	2012
Non genetic studies	EMBASE	Investigation of hypothalamus-pituitary-gonadal axis in epileptic women treated for epilepsy	Erdoǧan F.F.	2012
Non genetic studies	EMBASE	Age of onset in idiopathic (genetic) generalized epilepsies: Clinical and EEG findings in various age groups	Asadi-Pooya A.A.	2012
Non genetic studies	EMBASE	Influence of comorbid depressive disorder on quality of life ratings in epilepsy	Todorova K.S.	2012
Non genetic studies	EMBASE	Factors associated with behavioral problems in children with idiopathic epilepsy	Dafoulis V.	2012
Non genetic studies	EMBASE	Electroclinical correlations of epilepsy with continuous spike-wave in sleep	Youssef-Turki I.B.	2012
Non genetic studies	EMBASE	Helicobacter pylori infection in patients with epilepsy	Asadi-Pooya A.A.	2012
Non genetic studies	EMBASE	Obsessive-compulsive disorder in chronic epilepsy	Kaplan P.W.	2011
Non genetic studies	EMBASE	Contrast gain control abnormalities in idiopathic generalized epilepsy	Tsai J.J.	2011
Non genetic studies	EMBASE	Efficacy of topiramate as an add-on drug in seizures in indian children-an observational study	Sreenivasan P.	2011
Non genetic studies	EMBASE	Association of epilepsy and type 1 diabetes in children and adolescents	Schober E.	2011
Non genetic studies	EMBASE	An epidemiological study of children with status epilepticus in Okayama, Japan: Incidence, etiologies, and outcomes	Nishiyama I.	2011
Non genetic studies	EMBASE	Calcified cysticercotic lesions and mesial temporal lobe epilepsy with hippocampal sclerosis: Partners in crime	Oliveira M.C.	2011
Non genetic studies	EMBASE	Accelerated long-term forgetting in temporal lobe but not idiopathic generalised epilepsy	Muhlert N.	2011
Non genetic studies	EMBASE	Retention rate of Clobazam, Topiramate and Lamotrigine in children with intractable epilepsies at 1 year	Mills J.K.A.
Non genetic studies	EMBASE	Thrombophilia and cryptogenic focal epilepsy among children and young adults	Luciani M.
Non genetic studies	EMBASE	Relationship between celiac disease and refractory idiopathic epilepsy in children	Karimzadeh P.	2011
Non genetic studies	EMBASE	Specific learning disorder in the primary epilepsies of childhood	Battistini M.C.	2011
Non genetic studies	EMBASE	Neuropsychological and behavioural aspects in children and adolescents with idiopathic epilepsy at diagnosis and after 12 months of treatment	Piccinelli P.
Non genetic studies	EMBASE	Drug treatment failures and effectivity in children with newly diagnosed epilepsy	Arhan E.
Non genetic studies	EMBASE	Multi-voxel magnetic resonance spectroscopy at 3 T in patients with idiopathic generalised epilepsy	Doelken M.T.
Non genetic studies	EMBASE	Fatigue in epilepsy: A prospective inter-ictal and post-ictal survey	Hamelin S.
Non genetic studies	EMBASE	Multifactorial origin and clinical presentations of epilepsy in West Bengal	Bhattacharya J.
Non genetic studies	EMBASE	Tissue plasminogen activator in children with idiopathic and intractable epilepsies	Hassanien S.M.
Non genetic studies	EMBASE	Two forms of déjà vu experiences in patients with epilepsy	Adachi N.
Non genetic studies	EMBASE	The effects of topiramate and sodium valproate therapies on insulin, C-peptide, leptin, neuropeptide y, adiponectin, visfatin, resistin levels in children with idiopathic partial and generalized epilepsy	Sonmez M.
Non genetic studies	EMBASE	Electroencephalographic generalized features in idiopathic childhood focal epilepsies	Yum M.-S.
Non genetic studies	EMBASE	Predicting seizure control: Cortical excitability and antiepileptic medication	Badawy R.A.B.
Non genetic studies	EMBASE	Diagnostic importance of interictal electroencephalogram and neuroimaging of brain in new-onset idiopathic generalized epilepsy of childhood (IGEC)	Malik M.A.
Non genetic studies	EMBASE	Factors influencing reproductive decision-making among individuals with epilepsy	Helbig K.L.
Non genetic studies	EMBASE	Prognostic Significance of Response of the initial antiepileptic drug in childhood generalized epilepsy	Malik M.A.
Non genetic studies	EMBASE	A study of 63 cases with eyelid myoclonia with or without absences: Type of seizure or an epileptic syndrome?	Caraballo R.H.
Non genetic studies	EMBASE	Autoantibodies to glutamic acid decarboxylase (GAD) in focal and generalized epilepsy: A study on 233 patients	Errichiello L.
Non genetic studies	EMBASE	Automatisms in absence seizures in children with idiopathic generalized epilepsy	Sadleir L.G.
Non genetic studies	EMBASE	Remission of epilepsy after two drug failures in children: A prospective study	Berg A.T.
Non genetic studies	EMBASE	Cognitive function, mood, behavioral aspects, and personality traits of adult males with idiopathic epilepsy	Shehata G.A.	2008
Non genetic studies	EMBASE	Epilepsy and anti-GAD in T1DM: Looking for a link	Mancardi M.M.	2008
Non genetic studies	EMBASE	Etiologic classification of seizures, signalment, clinical signs, and outcome in cats with seizure disorders: 91 Cases (2000-2004)	Schriefl S.	2008
Non genetic studies	EMBASE	Residual cognitive effects of uncomplicated idiopathic and cryptogenic epilepsy	Berg A.T.	2008
Non genetic studies	EMBASE	Psychiatric comorbidity in adult patients with idiopathic generalized epilepsy	Akanuma N.	2008
Non genetic studies	EMBASE	Impact of reimbursement restrictions on the choice of antiepileptic drugs: Belgian Study on Epilepsy Treatment (BESET)	Boon P.	2008
Non genetic studies	EMBASE	The effect of duration of epilepsy on IQ in children with CLRE; a comparison to SLRE and IGE	van Mil S.G.M.	2008
Non genetic studies	EMBASE	The influence of febrile seizures on the type and course of epilepsy	Józefowicz B.	2008
Non genetic studies	EMBASE	Valproate decreases EEG synchronization in a use-dependent manner in idiopathic generalized epilepsy	Clemens B.	2008
Non genetic studies	EMBASE	Cerebral blood flow abnormality in patients with idiopathic generalized epilepsy	Joo E.Y.	2008
Non genetic studies	EMBASE	Bone in idiopathic and symptomatic epilepsy	Sheth R.D.	2008
Non genetic studies	EMBASE	The role of event related potentials in evaluation of subclinical cognitive dysfunction in epileptic patients	Ozmenek O.A.	2008
Non genetic studies	EMBASE	Pattern of epilepsy in childhood and adolescence: A hospital-based study	Kandil M.R.	2007
Non genetic studies	EMBASE	Heart rate variability in patients with untreated epilepsy	Persson H.	2007
Non genetic studies	EMBASE	Allergy and idiopathic generalized epilepsy: A case-control study	Asadi-Pooya A.A.	2007
Non genetic studies	EMBASE	Epilepsy in children in Navarre	Durá Travé T.	2007
Non genetic studies	EMBASE	Magnetic resonance imaging of the brain in epileptic adult patients: experience in Ramathibodi Hospital.	Solosrungruang A.	2007
Non genetic studies	EMBASE	Changes in cortical excitability differentiate generalized and focal epilepsy	Badawy R.A.B.	2007
Non genetic studies	EMBASE	Factors influencing on quality of life in people with epilepsy	Guekht A.B.	2007
Non genetic studies	EMBASE	Onset of epilepsy and menarche-Is there any relationship?	Svalheim S.	2006
Non genetic studies	EMBASE	Cyclical excitability of the motor cortex in patients with catamenial epilepsy: A transcranial magnetic stimulation study	Hattemer K.	2006
Non genetic studies	EMBASE	Priorities in the discovery of the implications of water channels in epilepsy and Duchenne muscular dystrophy	Benga I.	2006
Non genetic studies	EMBASE	Regional effects of lamotrigine on cerebral glucose metabolism in idiopathic generalized epilepsy	Eun Y.J.	2006
Non genetic studies	EMBASE	Magnetic resonance spectroscopy of the thalamus in patients with typical absence epilepsy	Fojtiková D.	2006
Non genetic studies	EMBASE	Predicting drug-resistant patients who respond to add-on therapy with levetiracetam	Kinirons P.	2006
Non genetic studies	EMBASE	Levetiracetam reduces frequency and duration of epileptic activity in patients with refractory primary generalized epilepsy	Rocamora R.	2006
Non genetic studies	EMBASE	Familial risks for epilepsy among siblings based on hospitalizations in Sweden	Hemminki K.	2006
Non genetic studies	EMBASE	Idiopathic generalised epilepsy: A pilot study of memory and neuronal dysfunction in the temporal lobes, assessed by magnetic resonance spectroscopy	Dickson J.M.	2006
Non genetic studies	EMBASE	Coexistence of focal and idiopathic generalized epilepsy in the same patient population	Jeha L.E.	2006
Non genetic studies	EMBASE	An association between type 1 diabetes and idiopathic generalized epilepsy	McCorry D.	2005
Non genetic studies	EMBASE	One-year mortality in Bordeaux cohort: The value of syndrome classification	Loiseau P.	2005
Non genetic studies	EMBASE	Sleep disturbances in children with epilepsy compared with their nearest-aged siblings	Wirrell E.	2005
Non genetic studies	EMBASE	Obsessionality, obsessive-compulsive disorder, and temporal lobe epilepsy	Monaco F.	2005
Non genetic studies	EMBASE	Prognostic factors of status epilepticus in children	Kang D.C.	2005
Non genetic studies	EMBASE	Abnormal quantitative EEG scores identify patients with complicated idiopathic generalised epilepsy	Clemens B.	2004
Non genetic studies	EMBASE	Mioclonic-astatic epilepsy (MAE): Longitudinal electroclinical study of 25 subjects	Fiorini E.	2004
Non genetic studies	EMBASE	Newly established low seizure susceptible and seizure-prone inbred strains of Mongolian gerbil	Fujisawa N.	2003
Non genetic studies	EMBASE	Evidence for distinct genetic influences on generalized and localization-related epilepsy	Winawer M.R.	2003
Non genetic studies	EMBASE	The importance of being seizure free: Topiramate and psychopathology in epilepsy	Mula M.	2003
Non genetic studies	EMBASE	Epilepsy and childhood learning disabilities	Motte J.	2001
Non genetic studies	EMBASE	Semiology of typical and atypical rolandic epilepsy: A video-EEG analysis	De Saint-Martin A.	2001
Non genetic studies	EMBASE	Idiopathic generalized epilepsies with pure grand mal: Clinical data and genetics	Unterberger I.	2001
Non genetic studies	EMBASE	Refractory childhood epilepsy and factors related to refractoriness	Ohtsuka Y.	2000
Non genetic studies	EMBASE	Epilepsy in the elderly	Hiyoshi T.	2000
Non genetic studies	EMBASE	Treatment of newly diagnosed pediatric epilepsy: A community-based study	Berg A.T.	1999
Non genetic studies	EMBASE	Comparison of psychotic states in patients with idiopathic generalized epilepsy and temporal lobe epilepsy	Sengoku A.	1997
Non genetic studies	EMBASE	Prevalence of epilepsy and epileptic seizures in 10-year-old children: Results from the metropolitan Atlanta developmental disabilities study	Murphy C.C.	1995
Non genetic studies	EMBASE	Childhood absence epilepsy	Shian W.-J.	1994
Non genetic studies	EMBASE	Epilepsy in institutionalized patients with encephalopathy: Clinical aspects and nosological considerations	Mariani E.	1993
Non genetic studies	EMBASE	The evolution of epilepsy in the most common genetic forms with mental retardation (Down's syndrome and the fragile X syndrome)	Guerrini R.	1993
Non genetic studies	EMBASE	Psychiatric comorbidity in children and youth with epilepsy: An association with executive dysfunction?	Alfstad K.Å.	2016
Non genetic studies	EMBASE	Surgery for "long-term epilepsy associated tumors (LEATs)": Seizure outcome and its predictors	Radhakrishnan A.	2016
Non genetic studies	EMBASE	Postictal immobility and generalized EEG suppression are associated with the severity of respiratory dysfunction	Kuo J.	2016
Non genetic studies	EMBASE	Neurometabolic Disorders-Related Early Childhood Epilepsy: A Single-Center Experience in Saudi Arabia	Mohamed S.	2015
Non genetic studies	EMBASE	Symptoms of anxiety and depression in school-aged children with active epilepsy: A population-based study	Reilly C.	2015
Non genetic studies	EMBASE	Childhood trauma in patients with self-reported stress-precipitated seizures	Lee I.	2015
Non genetic studies	EMBASE	Elevated antimeasles antibody titre: An association in autoimmune encephalitis	Chandra S.R.	2015
Non genetic studies	EMBASE	Social outcomes of young adults with uncomplicated childhood-onset epilepsy	Baca C.B.	2015
Non genetic studies	EMBASE	Neurological syndrome de novo in familial amyloidotic polineuropathy after liver transplant	Mateus E.S.	2015
Non genetic studies	EMBASE	Orthostatic intolerance syndrome in patients with epilepsy	Byun J.-I.	2015
Non genetic studies	EMBASE	Transient thyroid stimulating hormone elevation during generalized epileptic seizures: A possible marker?	Lizarraga K.J.	2015
Non genetic studies	EMBASE	Epilepsy debut in late diagnosed phenylketonuric patients after introduction of phenylalanine restricted diet	Gonzalez M.J.	2015
Non genetic studies	EMBASE	Duration of focal complex, secondarily generalized tonic-clonic, and primarily generalized tonic-clonic seizures - A video-EEG analysis	Dobesberger J.	2015
Non genetic studies	EMBASE	Effect of amoxicillin/clavulanate on the pharmacokinetics of valproic acid	Lee S.Y.	2015
Non genetic studies	EMBASE	Seizures induced by cycloplegic eyedrops	Wygnanski-Jaffe T.	2015
Non genetic studies	EMBASE	Seizure outcomes of posterior reversible encephalopathy syndrome and correlations with electroencephalographic changes	Sha Z.	2015
Non genetic studies	EMBASE	Epileptic Ictal Hyperperfusion on Arterial Spin Labeling Perfusion and Diffusion-Weighted Magnetic Resonance Images in Posterior Reversible Encephalopathy Syndrome	Wakisaka K.	2015
Non genetic studies	EMBASE	Delayed sleep phase may predispose to multiple nocturnal seizure occurrences in epilepsy	Khachatryan S.	2015
Non genetic studies	EMBASE	Memory disturbances among adult Sudanese epileptic patients in neurologic and psychiatric outpatient clinics in Khartoum State in the duration from	Osman D.N.	2015
Non genetic studies	EMBASE	Social, Psychological and Financial Burden on Caregivers of Children with Chronic Illness: A Cross-sectional Study	Khanna A.K.	2015
Non genetic studies	EMBASE	Investigating polygenic contributions of common hippocampal variants to epilepsy predisposition	Whelan C.D.	2015
Non genetic studies	EMBASE	Title: Down syndrome (DS) and epilepsy in adult patients	Kriebaum M.	2015
Non genetic studies	EMBASE	The association between antiepileptic drug dosing frequency at monotherapy initiation and direct health care costs in the United States	Velez F.	2015
Non genetic studies	EMBASE	Nodding syndrome in Uganda: Risk factors at disease onset	Mazumder R.	2015
Non genetic studies	EMBASE	Epilepsy and autoimmunity in pediatric patients	Bektä Ö.	2015
Non genetic studies	EMBASE	Impact of sleep duration on seizure frequency in adults with epilepsy: A sleep diary study	Cobabe M.M.	2015
Non genetic studies	EMBASE	Evaluating hypotalamo-hypophyseal function under treatment valproat and carbamazepine therapy in women epileptic patients	Erdogan F.F.	2015
Non genetic studies	EMBASE	Dupuytren's contracture and prolonged treatment with phenobarbital	Abdellaoui W.	2015
Non genetic studies	EMBASE	EEG characteristics predict subsequent epilepsy in children with their first unprovoked seizure	Kanemura H.	2015
Non genetic studies	EMBASE	The role of the corpus callosum in seizure spread: MRI lesion mapping in oligodendrogliomas	Wieshmann U.C.	2015
Non genetic studies	EMBASE	Clinical characteristics of seizures associated with viral gastroenteritis in children	Ueda H.	2015
Non genetic studies	EMBASE	A retrospective cross-sectional study of the prevalence of generalized convulsive status epilepticus in traumatic brain injury: United States 2002-2010	Dhakar M.B.	2015
Non genetic studies	EMBASE	Relation between stress-precipitated seizures and the stress response in childhood epilepsy	Van Campen J.S.	2015
Non genetic studies	EMBASE	The causal epileptic network identifies the primary epileptogenic zone in Lennox-Gastaut syndrome	Hur Y.J.	2015
Non genetic studies	EMBASE	Can physiologic menstrual cycle change serum lamotrigine concentration?	Asadollahi M.	2015
Non genetic studies	EMBASE	Efficacy and tolerability of add-on Lacosamide treatment in adults with Lennox-Gastaut syndrome: An observational study	Andrade-Machado R.	2015
Non genetic studies	EMBASE	Latency of interictal epileptiform discharges in long-term EEG recordings in epilepsy patients	Werhahn K.J.	2015
Non genetic studies	EMBASE	Predictive factors for epilepsy in moyamoya disease	Mikami T.	2015
Non genetic studies	EMBASE	Brain regions with abnormal network properties in severe epilepsy of Lennox-Gastaut phenotype: Multivariate analysis of task-free fMRI	Pedersen M.	2015
Non genetic studies	EMBASE	SmartWatch by SmartMonitor: Assessment of Seizure Detection Efficacy for Various Seizure Types in Children, a Large Prospective Single-Center Study	Patterson A.L.	2015
Non genetic studies	EMBASE	Reduced sleep quality and depression associate with decreased quality of life in patients with pituitary adenomas	Leistner S.M.	2015
Non genetic studies	EMBASE	Automated differentiation between epileptic and nonepileptic convulsive seizures	Beniczky S.	2015
Non genetic studies	EMBASE	Safety and tolerability of an oral zonisamide loading dose	Jongeling A.C.	2015
Non genetic studies	EMBASE	Early electroencephalography in patients with Emergency Room diagnoses of suspected new-onset seizures: Diagnostic yield and impact on clinical	Paliwal P.	2015
Non genetic studies	EMBASE	Cost of status epilepticus in a tertiary care hospital in India	Misra U.K.	2015
Non genetic studies	EMBASE	Temporal current-source of spikes suggests initial treatment failure in childhood absence epilepsy	Yeom J.S.	2015
Non genetic studies	EMBASE	Temporal seizure focus and status epilepticus are associated with high-sensitive troponin I elevation after epileptic seizures	Chatzikonstantinou A.	2015
Non genetic studies	EMBASE	Autonomic changes following generalized tonic clonic seizures: An analysis of adult and pediatric patients with epilepsy	Sarkis R.A.	2015
Non genetic studies	EMBASE	Risk factors for post-traumatic seizures (Epilepsy) in the patients with brain injury in Turkey	Gündogmus Ü.N.	2015
Non genetic studies	EMBASE	A method for identifying associations between seizures and possible trigger events in adults with intellectual disability	Illingworth J.L.	2015
Non genetic studies	EMBASE	Increased interleukin-6 and high-sensitivity C-reactive protein levels in pediatric epilepsy patients with frequent, refractory generalized motor seizures	Ishikawa N.	2015
Non genetic studies	EMBASE	Valproate-induced enuresis: A prospective study	Yamak W.R.	2015
Non genetic studies	EMBASE	Relationship between initial electroencephalographic characteristics and seizure outcomes in children with non-lesional West syndrome	Lee Y.-J.	2015
Non genetic studies	EMBASE	Serum antibodies from epileptic patients react, at high prevalence, with simian virus 40 mimotopes	Faggioli R.	2015
Non genetic studies	EMBASE	Detection of epileptic seizures with a modified heart rate variability algorithm based on Lorenz plot	Jeppesen J.	2015
Non genetic studies	EMBASE	Treatment of refractory generalized convulsive status epilepticus with enteral topiramate in resource limited settings	Asadi-Pooya A.A.	2015
Non genetic studies	EMBASE	Aetiology and outcome of generalized convulsive status epilepticus in elderly	Jayalakshmi S.	2015
Non genetic studies	EMBASE	Injuries from seizures are a serious, persistent problem in childhood onset epilepsy: A population-based study	Camfield C.	2015
Non genetic studies	EMBASE	Lacosamide monotherapy for partial onset seizures	Lattanzi S.	2015
Non genetic studies	EMBASE	Pulmonary edema following generalized tonic clonic seizures is directly associated with seizure duration	Kennedy J.D.	2015
Non genetic studies	EMBASE	Thalamotemporal alteration and postoperative seizures in temporal lobe epilepsy	Keller S.S.	2015
Non genetic studies	EMBASE	Prevalence of UGT1A6 polymorphisms in children with epilepsy on valproate monotherapy	Jain P.	2015
Non genetic studies	EMBASE	Recurrent secondary generalization in frontal lobe epilepsy: Predictors and a potential link to surgical outcome?	Baud M.O.	2015
Non genetic studies	EMBASE	Vagus nerve stimulation therapy in a developing country: A long term follow up study and cost utility analysis	Aburahma S.K.	2015
Non genetic studies	EMBASE	Familial epilepsy in Algeria: Clinical features and inheritance profiles	Chentouf A.	2015
Non genetic studies	EMBASE	The role of sleep electroencephalography in patients with new onset epilepsy	Delil S.	2015
Non genetic studies	EMBASE	Relationship between mono-hydroxy-carbazepine serum concentrations and adverse effects in patients on oxcarbazepine monotherapy	Sattler A.	2015
Non genetic studies	EMBASE	The effect of albendazole treatment on seizure outcomes in patients with symptomatic neurocysticercosis	Romo M.L.	2015
Non genetic studies	EMBASE	Etiology and electroclinical pattern of late onset epilepsy in ibadan, southwestern nigeria	Owolabi L.F.	2015
Non genetic studies	EMBASE	Gender differences in cerebrospinal fluid levels of monamine metabolites in the baboon	Patel M.	2015
Non genetic studies	EMBASE	Sudden unexpected death in epilepsy (SUDEP)-vanderbilt university experience	Bandyopadhyay S.	2015
Non genetic studies	EMBASE	Epilepsy and reproductive issues in women with epilepsy: Survey of an unselected community of women with epilepsy	Laban-Grant O.	2015
Non genetic studies	EMBASE	Predictors of major depression in multiplex epilepsy families	Sorge S.T.	2015
Non genetic studies	EMBASE	High rate of epileptic seizure in patients abusing dextropropoxyphene	Nebhinani N.	2015
Non genetic studies	EMBASE	Effects of adjunctive lacosamide on mood and quality of life in adult patients with localization related epilepsy	Nakhutina L.	2015
Non genetic studies	EMBASE	Finding risk alleles in epilepsies: Next generation sequencing and the virtues of large collaborations	Petrovski S.	2015
Non genetic studies	EMBASE	Non-epileptic seizures in a population of diagnosed pediatric epilepsy patients	Villalobos R.	2015
Non genetic studies	EMBASE	Perceived stigma is a critical factor for interictal aggression in people with epilepsy	Seo J.-G.	2015
Non genetic studies	EMBASE	Characteristics of people with self-reported stress-precipitated seizures	Privitera M.	2015
Non genetic studies	EMBASE	Efficacy and tolerability of lacosamide in patients with glioma: A prospective study	Pellerino A.	2014
Non genetic studies	EMBASE	Zonisamide as add-on antiepileptic drug in patients with brain tumor-related epilepsy: Preliminary data of a pilot study	Maschio M.	2014
Non genetic studies	EMBASE	Risk factors for refractory absence epilepsy to first line treatment with valproic acid	Ortiz De La Rosa J.S.	2014
Non genetic studies	EMBASE	Postictal generalized eeg suppression and periictal cardiac autonomic instability in pediatric patients with convulsive seizures	Serino D.	2014
Non genetic studies	EMBASE	Is drug use related to the choice of potentially more harmful methods in suicide attempts?	da Silveira D.X.	2014
Non genetic studies	EMBASE	Patterns of diagnosis and therapeutic care of epilepsy at a tertiary referral center in Nigeria	Igwe S.C.	2014
Non genetic studies	EMBASE	Clinical factors associated with postictal headache in Chinese patients with partial epilepsy	Wang X.-Q.	2014
Non genetic studies	EMBASE	Uppermost synchronized generators of spike-wave activity are localized in limbic cortical areas in late-onset absence status epilepticus	Piros P.	2014
Non genetic studies	EMBASE	Utilization of care among drug resistant epilepsy patients with symptoms of anxiety and depression	Hamilton K.T.	2014
Non genetic studies	EMBASE	Impulsivity and risk taking behaviour linking bipolar disorder and epilepsy	Verma R.	2014
Non genetic studies	EMBASE	Seizures associated with pegylated interferon alfa and ribavirin treatment in a patient with chronic hepatitis C	Aydin O.A.	2014
Non genetic studies	EMBASE	Early pediatric antiepileptic drug nonadherence is related to lower long-term seizure freedom	Modi A.C.	2014
Non genetic studies	EMBASE	Factors associated with perceived stigma of epilepsy in Croatia: A study using the revised Epilepsy Stigma Scale	Bielen I.	2014
Non genetic studies	EMBASE	Use of oxcarbazepine for treatment of refractory status epilepticus	Kellinghaus C.	2014
Non genetic studies	EMBASE	Feelings of loneliness, but not social isolation, predict dementia onset: Results from the Amsterdam Study of the Elderly (AMSTEL)	Holwerda T.J.	2014
Non genetic studies	EMBASE	Frequent seizures are associated with a network of gray matter atrophy in temporal lobe epilepsy with or without hippocampal sclerosis	Coan A.C.	2014
Non genetic studies	EMBASE	Electroencephalography findings in patients with acute post coronary artery bypass graft encephalopathy	Hanif S.	2014
Non genetic studies	EMBASE	Correlation of preoperative seizures with clinicopathological factors and prognosis in anaplastic gliomas: A report of 198 patients from China	Yang P.	2014
Non genetic studies	EMBASE	Serotonin transporter gene × environment and risk of depression in community-treated epilepsy	Lacey C.J.	2014
Non genetic studies	EMBASE	Targeting perfectionism in anorexia nervosa using a group-based cognitive behavioural approach: A pilot study	Lloyd S.	2014
Non genetic studies	EMBASE	Suttur study: An epidemiological study of psychiatric disorders in south Indian rural population	Rao T.S.S.	2014
Non genetic studies	EMBASE	A Prospective Observational Study of Seizures After Cardiac Surgery Using Continuous EEG Monitoring	Gofton T.E.	2014
Non genetic studies	EMBASE	Effect of levetiracetam on behavioral problems in pervasive developmental disorder children with epilepsy	Kanemura H.	2014
Non genetic studies	EMBASE	Comorbid epilepsy and psychogenic non-epileptic seizures: How well do patients and caregivers distinguish between the two	Gordon P.C.	2014
Non genetic studies	EMBASE	Manifestations and treatment of epilepsy in children with neurometabolic disorders: A series from Jordan	Masri A.	2014
Non genetic studies	EMBASE	Measurement of levetiracetam drug levels to assist with seizure control and monitoring of drug interactions with other anti-epileptic medications (AEMs)	Stepanova D.	2014
Non genetic studies	EMBASE	The effects of a history of seizures during pregnancy on umbilical arterial blood gas values in pregnant women with epilepsy	Özdemir Ö.	2014
Non genetic studies	EMBASE	Generalized epilepsy and febrile seizures plus (GEFS+) in a series of 22 patients	Moya-Vilches J.L.	2014
Non genetic studies	EMBASE	Derangements in bone mineral parameters and bone mineral density in south Indian subjects on antiepileptic medications	Koshy G.	2014
Non genetic studies	EMBASE	Long-term follow-up of cortical hyperexcitability in Japanese Unverricht-Lundborg disease	Kobayashi K.	2014
Non genetic studies	EMBASE	Influences of socio-demographics on depression and anxiety in patients with complex partial and tonic-clonic seizures	Gülbahar D.S.	2014
Non genetic studies	EMBASE	Predictors of quality of life and their interrelations in Korean people with epilepsy: A MEPSY study	Lee S.-J.	2014
Non genetic studies	EMBASE	Frequency domain beamforming of magnetoencephalographic beta band activity in epilepsy patients with focal cortical dysplasia	Heers M.	2014
Non genetic studies	EMBASE	Panayiotopoulos syndrome with convulsive status epilepticus at the onset: A long-term study	Verrotti A.	2014
Non genetic studies	EMBASE	Long term retention of retigabine in a cohort of people with drug resistant epilepsy	Wehner T.	2014
Non genetic studies	EMBASE	Myoclonic status in non-progressive encephalopathies or Dalla Bernardina syndrome	Caraballo R.H.	2014
Non genetic studies	EMBASE	Prevalence and clinical characteristics of active epilepsy in southern Han Chinese	Pi X.	2014
Non genetic studies	EMBASE	Occipital seizures induced by Intermittent Photic Stimulation in Dravet	Specchio N.	2014
Non genetic studies	EMBASE	Prevalence of epilepsy in a cohort of patients with multiple sclerosis	Uribe-San-Martín R.	2014
Non genetic studies	EMBASE	Epilepsy among children and adolescents with autism spectrum disorders: A population-based study	Jokiranta E.	2014
Non genetic studies	EMBASE	Long-term seizure outcome in patients with juvenile absence epilepsy; A retrospective study in a tertiary referral center	Danhofer P.	2014
Non genetic studies	EMBASE	Treatment of relapsing-remitting multiple sclerosis after 24 doses of natalizumab: Evidence from an italian spontaneous, prospective, and observational study (the TY-STOP study)	Clerico M.	2014
Non genetic studies	EMBASE	Benign infantile convulsions associated with mild gastroenteritis: An electroclinical study of 34 patients	Li T.	2014
Non genetic studies	EMBASE	Is there a clustering effect on electroencephalographic seizure localization?	Kim W.	2014
Non genetic studies	EMBASE	Pediatric epilepsy and anxiety disorders: Specific correlation to type of epilepsy	Harsha G.T.	2014
Non genetic studies	EMBASE	Cannabinoids are not associated with better control of epilepsy	Gracia C.G.	2014
Non genetic studies	EMBASE	Impact of severity of epilepsy on healthrelated quality of life in children with newly-diagnosed epilepsy: Presence of cogni ive problems matters	Ferro M.	2014
Non genetic studies	EMBASE	Cognitive functioning in new onset pediatric epilepsy: Evidence of decline within the first year?	Van Meurs B.	2014
Non genetic studies	EMBASE	An evaluation of the association between an FDA suicidality warning and antiepileptic drug prescription claims in a state medicaid program	Ng Y.-T.	2014
Non genetic studies	EMBASE	Brainstem-cranial nerve-mediated microreflexes for possible uses to investigate affect control	Matsuo F.	2014
Non genetic studies	EMBASE	The prevalence of psychiatric comorbidity and recreational drug use in epileptic and nonepileptic events is high	Rodriguez A.	2014
Non genetic studies	EMBASE	Adaptive functioning in children with focal versus generalized intractable epilepsy	Salinas C.	2014
Non genetic studies	EMBASE	The impact of self-efficacy, alexithymia and multiple traumas on posttraumatic stress disorder and psychiatric co-morbidity following epileptic seizures: A moderated mediation analysis	Chung M.C.	2014
Non genetic studies	EMBASE	Comparison of cardiorespiratory and EEG abnormalities with seizures in adults and children	Pavlova M.	2013
Non genetic studies	EMBASE	The relationship between sleep-activated interictal epileptiform discharges and intelligence in children	Scott C.M.	2013
Non genetic studies	EMBASE	The changes in cyclic alternating pattern(CAP) of epilepsy patients	Baklan B.	2013
Non genetic studies	EMBASE	Paroxysmal motor disorders of sleep misdiagnosed as epilepsy	Caballero-Martinez M.	2013
Non genetic studies	EMBASE	Self-and parent reported sleep problems in children and youths with epilepsy. Preliminary findings from a study in a tertiary epilepsy center	Hansen B.	2013
Non genetic studies	EMBASE	Severe bruxism in a patient suffering Nasu-Hakola disease for ten years	Juarez A.	2013
Non genetic studies	EMBASE	Faciomandibular myoclonus during sleep: Video-EEG recording rule out epilepsy as a cause of nocturnal tongue biting	Montes C.	2013
Non genetic studies	EMBASE	Sleep quality in drug resistant epilepsy patients	Alvarez Guerrico I.	2013
Non genetic studies	EMBASE	Subjective sleep quality in epilepsy patients with sleep-related seizures	Manni R.	2013
Non genetic studies	EMBASE	Role of vagal nerve stimulation in the management of intractable epilepsy in children with static encephalopathy	Wenner A.	2013
Non genetic studies	EMBASE	Temporal trends in new exposure to antiepileptic drug monotherapy and suicide-related behavior	Pugh M.J.V.	2013
Non genetic studies	EMBASE	Are patterns of cortical hyperexcitability altered in catamenial epilepsy?	Badawy R.A.B.	2013
Non genetic studies	EMBASE	Childhood epilepsy and maternal antibodies to microbial and tissue antigens during pregnancy	Sun Y.	2013
Non genetic studies	EMBASE	Periodic epileptiform discharges in mesial temporal lobe epilepsy with hippocampal sclerosis	San-Juan D.	2013
Non genetic studies	EMBASE	Clinical characteristics and treatment responses in new-onset epilepsy in the elderly	Tanaka A.	2013
Non genetic studies	EMBASE	Drug resistant epilepsy	Hassane Djibo F.	2013
Non genetic studies	EMBASE	Injuries in patients with epilepsy and some factors associated with injury	Mollaoǧlu M.	2013
Non genetic studies	EMBASE	Continuous EEG predictors of outcome in patients with altered sensorium	Rai V.	2013
Non genetic studies	EMBASE	Electroclinical correlates and outcome of status epilepticus in systemic lupus erythematosus	Mikdashi J.	2013
Non genetic studies	EMBASE	Nodding syndrome: Origins and natural history of a longstanding epileptic disorder in sub-Saharan Africa	Spencer P.S.	2013
Non genetic studies	EMBASE	What is the predominant feature of epilepsy in Down syndrome?	Tarta-Arsene O.	2013
Non genetic studies	EMBASE	Epilepsy in Duchene muscular dystrophy patients	Sandu C.	2013
Non genetic studies	EMBASE	Obesity in adults with epilepsy	Janousek J.	2013
Non genetic studies	EMBASE	Interobserver variability of seizure semiology between two neurologist and caregivers	Benbir G.	2013
Non genetic studies	EMBASE	Etiologies of epilepsy and health-seeking itinerary of patients with epilepsy in a resource poor setting: Analysis of 342 Nigerian Africans	Ogunrin O.A.	2013
Non genetic studies	EMBASE	Diagnostic decision-making after a first and recurrent seizure in adults	Askamp J.	2013
Non genetic studies	EMBASE	Stressor-related disorders in tuberous sclerosis	Boronat S.	2013
Non genetic studies	EMBASE	Total intravenous anesthesia affecting spike sources of magnetoencephalography in pediatric epilepsy patients: Focal seizures vs. non-focal seizures	Hanaya R.	2013
Non genetic studies	EMBASE	Influence of verapamil on the pharmacokinetics of oxcarbazepine and 10-hydroxycarbazepine enantiomers in healthy volunteers	Antunes N.D.J.	2013
Non genetic studies	EMBASE	Interictal electrocardiographic and echocardiographic changes in patients with generalized tonic-clonic seizures	Ramadan M.M.	2013
Non genetic studies	EMBASE	RSE prediction by EEG patterns in adult GCSE patients	Tian F.	2013
Non genetic studies	EMBASE	Computerized cognitive testing in epilepsy (CCTE): A new method for cognitive screening	Kurzbuch K.	2013
Non genetic studies	EMBASE	Duration of electroencephalographic recordings in patients with epilepsy	Lee C.-H.	2013
Non genetic studies	EMBASE	Cardiopulmonary complications during pediatric epileptic seizures	Singh K.	2013
Non genetic studies	EMBASE	Significance of rapid bilateral eye blinking during partial seizures	Velur P.L.	2013
Non genetic studies	EMBASE	Diagnostic outcome of exploratory intracranial EEG recording	Lee R.W.	2013
Non genetic studies	EMBASE	Determinants of treatment gap in children and adolescents with epilepsy in a rural nigerian community	Eseigbe E.E.	2013
Non genetic studies	EMBASE	Impact of epilepsy on the biopsychosocial status of adolescents in a rural nigerian community: A case-control study	Eseigbe E.E.	2013
Non genetic studies	EMBASE	Cardiopulmonary complications during pediatric seizures: A prelude to understanding SUDEP	Singh K.	2013
Non genetic studies	EMBASE	Is focal polymorphic delta slowing a pathological form of focal sleep? A modeling study	Boro A.	2013
Non genetic studies	EMBASE	Risk factors for hyperammonemia in pediatric patients with epilepsy	Yamamoto Y.	2013
Non genetic studies	EMBASE	Clinical validation of an online tool to determine appropriateness for an epilepsy surgery evaluation	Lutz M.T.	2013
Non genetic studies	EMBASE	Retrospective analysis of the tolerability and activity of lacosamide in patients with brain tumors	Saria M.G.	2013
Non genetic studies	EMBASE	Outcome predictors for surgical treatment of temporal lobe epilepsy	Bilir E.	2013
Non genetic studies	EMBASE	Pattern of EEG in neonatal seizures (0-28 days) and its relation with neurodevelopment at 6 month of age in full term neonates	Singh A.	2013
Non genetic studies	EMBASE	ICU EEG study	Khan O.	2013
Non genetic studies	EMBASE	Long-term outcome after callosotomy or vagus nerve stimulation in consecutive prospective cohorts of children with Lennox-Gastaut or Lennox-like syndrome and non-specific MRI findings	Cukiert A.	2013
Non genetic studies	EMBASE	Epilepsy with myoclonic atonic seizures: An electroclinical study of 69 patients	Caraballo R.H.	2013
Non genetic studies	EMBASE	Impact of psychiatric disorders and chronic physical conditions on health-related quality of life: Singapore Mental Health Study	Subramaniam M.	2013
Non genetic studies	EMBASE	Hemorrhagic stroke and epilepsy: Prevalence and associated factors in patients with severe brain injuries	Micheli S.	2013
Non genetic studies	EMBASE	Antioxidant agents and physiological responses in adult epileptic patients treated with lamotrigine	Płonka-Półtorak E.	2013
Non genetic studies	EMBASE	Epilepsy profile in adult Nigerians with late onset epilepsy secondary to brain tumor	Owolabi L.F.	2013
Non genetic studies	EMBASE	Characteristics of epilepsy and immunological markers in epileptic patients after infl uenzaassociated encephalopathy	Mine J.	2013
Non genetic studies	EMBASE	Lacosamide in pediatric and adult patients: Comparison of efficacy and safety	Verrotti A.	2013
Non genetic studies	EMBASE	Epilepsy in children with trisomy 18	Kumada T.	2013
Non genetic studies	EMBASE	Controlof refractory epilepsy after subtotal resection of low grade glioma	Gump W.	2013
Non genetic studies	EMBASE	The role of parental consanguinity in epilepsy: Updates from epilepsy registry	Babtain F.A.	2013
Non genetic studies	EMBASE	Intravenous ketamine for refractory status epilepticus: A retrospective multicenter study from the critical care EEG research consortium	Gaspard N.	2013
Non genetic studies	EMBASE	Abnormal electroencephalography in first unprovoked seizure in Rajavithi Hospital	Dusitanond P.	2013
Non genetic studies	EMBASE	Surgery for temporal lobe epilepsy in children: Relevance of presurgical evaluation and analysis of outcome	Miserocchi A.	2013
Non genetic studies	EMBASE	Association of breathing and cardiac complications with epileptic seizures in children: A prelude to understanding sudep	Singh K.	2013
Non genetic studies	EMBASE	Association of anxiety symptoms with epilepsy type and seizure localization	Clary H.M.	2013
Non genetic studies	EMBASE	Short-term efficacy and tolerability of rufinamide adjunctive therapy in children with refractory generalised epilepsy	Kim S.H.	2013
Non genetic studies	EMBASE	Long-term performance of lacosamide as addon therapy in the clinical setting: Results from a prospective multicentric study in central Spain (lacasymad)	Gomez J.P.	2013
Non genetic studies	EMBASE	Autonomic nervous system (ANS) responses to postictal generalized electroencephalographic suppression (PGES) in pediatric epilepsy	Zelleke T.	2013
Non genetic studies	EMBASE	Seizures and dyskinesias in anti-NMDAR encephalitis-can we tell the	Tan Y.-L.	2013
Non genetic studies	EMBASE	Severity of epilepsy and cognitive functioning in children with epilepsy: A prospective study of family factors as mediators and moderators	Lambrinos A.I.	2013
Non genetic studies	EMBASE	Occurrence of eeg epileptiform abnormalities after single unprovoked seizure or epilepsy diagnosis. A populationbased study	Baldin E.	2013
Non genetic studies	EMBASE	Seizures in multiple sclerosis patients: Epidemiology and clinical associations	Iuliano G.	2013
Non genetic studies	EMBASE	Co-morbid obstructive sleep apnea and interictal quality of life determinants in refractory epilepsy: A pilot study	Louis E.S.	2013
Non genetic studies	EMBASE	Clinical genetic study of the epilepsy-aphasia spectrum	Tsai M.-H.	2013
Non genetic studies	EMBASE	Hospital-onset seizures	Fields M.C.	2013
Non genetic studies	EMBASE	Predictors of outcome in refractory status epilepticus	Hocker S.E.	2013
Non genetic studies	EMBASE	Predictors of intractable childhood epilepsy	Seker Yilmaz B.	2013
Non genetic studies	EMBASE	Epilepsy in the end-of-life phase in patients with high-grade gliomas	Pace A.	2013
Non genetic studies	EMBASE	Effects of an educational program on self-management in patients with epilepsy	Aliasgharpour M.	2013
Non genetic studies	EMBASE	Impact of stigma on the quality of life of patients with refractory epilepsy	Viteva E.	2013
Non genetic studies	EMBASE	Rufinamide for refractory focal seizures: An open-label, multicenter European study	Coppola G.	2013
Non genetic studies	EMBASE	Pejorative factors of childhood absence epilepsy in Fann Teaching Hospital, Dakar (Senegal)	Seck L.B.	2013
Non genetic studies	EMBASE	Epilepsy in schools in ivory coast a survey at Yopougon, Abidjan DC	Doumbia-Ouattara M.	2013
Non genetic studies	EMBASE	Seizure disorder among chronic kidney disease patients in Enugu, South East Nigeria	Onodugo O.D.	2012
Non genetic studies	EMBASE	MRI and EEG as long-Term seizure outcome predictors in familial mesial temporal lobe epilepsy	Morita M.E.	2012
Non genetic studies	EMBASE	Using Poisson marginal models for investigating the effect of factors on interictal epileptiform discharge in patients with epilepsy	Saadati M.	2012
Non genetic studies	EMBASE	Pattern of neuronal migrational disorders in children	Saeed M.	2012
Non genetic studies	EMBASE	Epileptic seizures in multiple sclerosis	Radolović Prenc L.	2012
Non genetic studies	EMBASE	Neuropsychiatric impairment in children with Continuous Spikes and Waves during slow Sleep: A long-term follow-up study	Margari L.	2012
Non genetic studies	EMBASE	Prognostic value of bets in post cardiac arrest comatose patients	Moien-Afshari F.	2012
Non genetic studies	EMBASE	Seizure characteristics in Pallister-Killian syndrome	Candee M.S.	2012
Non genetic studies	EMBASE	Profile and predictors of symptomatic seizures following acute Japanese and herpes simplex encephalitis	Rao S.	2012
Non genetic studies	EMBASE	How often excitation precipitates seizure? Relative difference of frequency and significance in different types of epilepsy	Rahman K.M.	2012
Non genetic studies	EMBASE	Decreased susceptibility to seizures induced by pentylenetetrazole in serine	racemase knockout mice	2012
Non genetic studies	EMBASE	Reflex epilepsy induced by playing Go-stop or Baduk games	Lee M.K.	2012
Non genetic studies	EMBASE	Generalized periodic discharges in the critically ill : A case-control study of 200 patients	Foreman B.	2012
Non genetic studies	EMBASE	Major depressive disorder as a predictor of a worse seizure outcome one year after surgery in patients with temporal lobe epilepsy and mesial temporal sclerosis	De Araújo Filho G.M.	2012
Non genetic studies	EMBASE	Severity of anxiety and depression are related to a higher perception of adverse effects of antiepileptic drugs	Gómez-Arias B.	2012
Non genetic studies	EMBASE	Characteristics of people with epilepsy who attend emergency departments: Prospective study of metropolitan hospital attendees	Noble A.J.	2012
Non genetic studies	EMBASE	Screening for depression in epilepsy clinics. A comparison of conventional and visual-analog methods	Rampling J.	2012
Non genetic studies	EMBASE	Significance of seizure in cerebral venous sinus thrombosis	Kalita J.	2012
Non genetic studies	EMBASE	Sleep-dream related changes in visual cortex; Stages of sleep and SPECT findings	Unal K.	2012
Non genetic studies	EMBASE	Melatonin and epilepsy: Clinical and laboratory study	El-Ghoneimy A.T.	2012
Non genetic studies	EMBASE	Rheumatic mitral stenosis: A possible cause of vascular epilepsy	Nazzi M.	2012
Non genetic studies	EMBASE	Hippocampal atrophy and vascular epilepsy after recurrent ischaemic stroke	Matcau D.	2012
Non genetic studies	EMBASE	Epilepsy and neurocysticercosis in north west Cameroon: A serological study	Akeneck A.J.	2012
Non genetic studies	EMBASE	PGES is more frequent in convulsive seizures arising from sleep	Lamberts R.J.	2012
Non genetic studies	EMBASE	Efficacy of topiramate for intractable childhood generalized epilepsy with epileptic spasms: With special reference to electroencephalographic changes	Endoh F.	2012
Non genetic studies	EMBASE	Postictal generalized EEG suppression (PGES) is more frequent in convulsive seizures arising from sleep	Lamberts R.J.	2012
Non genetic studies	EMBASE	Vagus nerve stimulation for partial and generalized epilepsy from infancy to adolescence: Clinical article	Thompson E.M.	2012
Non genetic studies	EMBASE	Quality of life among people with epilepsy: A cross-sectional study from rural southern India	Rakesh P.S.	2012
Non genetic studies	EMBASE	Genetics of epilepsy, a dutch cohort study	Berghuis B.	2012
Non genetic studies	EMBASE	Brain mapping with intra-operative neurophysiological monitoring and minimally invasive craniotomies: Are these two techniques mutually exclusive?	Carrabba G.	2012
Non genetic studies	EMBASE	Psychopathology and epilepsy: A two-way relationship	Caplan R.	2012
Non genetic studies	EMBASE	Circadian patterns of generalized tonic-clonic evolutions in pediatric epilepsy patients	Ramgopal S.	2012
Non genetic studies	EMBASE	Severe mitochondrial encephalopathy caused by two lebers hereditary optic neuropathy mutations	Mikhaylova S.	2012
Non genetic studies	EMBASE	Seizures and multiple sclerosis in Chinese patients: A clinical and magnetic resonance imaging study	Cheng M.-Y.	2012
Non genetic studies	EMBASE	The differences in epileptic characteristics in patients with porencephaly and schizencephaly	Shimizu M.	2012
Non genetic studies	EMBASE	Oral and intravenous use of Lacosamide for pediatric epilepsy	Fertig E.	2012
Non genetic studies	EMBASE	The role of the posterior thalamic nucleus in absence epilepsy revealed by signal analytical network analysis	Lüttjohann A.	2012
Non genetic studies	EMBASE	Seizure awareness during video/EEG (VEEG) monitoring	Ezeani C.C.	2012
Non genetic studies	EMBASE	Re: Association between epilepsy and erectile dysfunction: Evidence from a population-based study	Seftel A.D.	2012
Non genetic studies	EMBASE	Photoparoxysmal responses in children with autism spectrum disorders	Miller-Horn J.	2012
Non genetic studies	EMBASE	Effectiveness of direct instruction in remediating phonological processing in students with intractable epilepsy	Kerr E.N.	2012
Non genetic studies	EMBASE	Family history and risk of epilepsy in southern part of Saudi Arabia: A prospective study of epilepsy risk factors in newly diagnosed cases of epilepsy	Babtain F.A.	2012
Non genetic studies	EMBASE	Memory deficits and depression in patients with chronic epilepsy	Rösche J.	2012
Non genetic studies	EMBASE	Anxiety symptoms in patients with frontal lobe epilepsy versus generalized epilepsy	Tang W.K.	2012
Non genetic studies	EMBASE	Familial occurrence of drug reaction with eosinophilia and systemic symptoms to carbamazepine	Anjum N.	2012
Non genetic studies	EMBASE	Circadian profiles of focal epileptic seizures: A need for reappraisal	Mirzoev A.	2012
Non genetic studies	EMBASE	Diffusion tensor imaging in radiosurgical callosotomy	Moreno-Jiménez S.	2012
Non genetic studies	EMBASE	Role of pregabalin in treatment of patients with depression and pain comorbidity	Navarro-Barrios J.C.	2012
Non genetic studies	EMBASE	Epileptic seizures after stroke-clinical and imaging peculiarities	Macavei I.	2012
Non genetic studies	EMBASE	Epilepsy and psychiatric comorbidity: A nationally representative population-based study	Rai D.	2012
Non genetic studies	EMBASE	Efficacy and safety of the combined therapy of valproic acid and lamotrigine for epileptics	Kang H.-C.	2012
Non genetic studies	EMBASE	Early-onset versus typical childhood absence epilepsy; Clinical and electrographic characteristics	Asadi-Pooya A.A.	2012
Non genetic studies	EMBASE	Evaluation of early surgical treatment in infants with catastrophic epilepsies associated with cortical dysplasias	Andrade-Bañuelos A.	2012
Non genetic studies	EMBASE	Lamotrigine-associated thrombocytopenia and leukopenia	Okur M.	2012
Non genetic studies	EMBASE	Physical injuries in patients with epilepsy and their associated risk factors	Asadi-Pooya A.A.	2012
Non genetic studies	EMBASE	Clinical associations of occipital intermittent rhythmic delta activity	Desai J.	2012
Non genetic studies	EMBASE	An observational electro-clinical study of status epilepticus: From management to outcome	Pro S.	2012
Non genetic studies	EMBASE	Simultaneous determination of valproic acid and 2-propyl-4-pentenoic acid for the prediction of clinical adverse effects in Chinese patients with epilepsy	Chen Z.-J.	2012
Non genetic studies	EMBASE	Patients with generalised epilepsy have a higher white blood cell count than patients with focal epilepsy	Sarkis R.A.	2012
Non genetic studies	EMBASE	Initial EEG predicts outcomes in a trial of levetiracetam vs. fosphenytoin for seizure prevention	Steinbaugh L.A.	2012
Non genetic studies	EMBASE	Dementia with lewy bodies (DLB) presenting with epilepsy-like syndrome	Zarantonello G.	2012
Non genetic studies	EMBASE	Emotion regulation profiles in psychogenic non-epileptic seizures	Uliaszek A.A.	2012
Non genetic studies	EMBASE	The evolving electroclinical syndrome of "epilepsy with ring chromosome 20"	Radhakrishnan A.	2012
Non genetic studies	EMBASE	Do antiepileptic drugs or generalized tonic-clonic seizure frequency increase SUDEP risk? A combined analysis	Hesdorffer D.C.	2012
Non genetic studies	EMBASE	Pregabalin in patients with chronic pain and depression	Navarro-Barrios J.C.	2012
Non genetic studies	EMBASE	Clinical genetic studies in benign childhood epilepsy with centrotemporal spikes	Vears D.F.	2012
Non genetic studies	EMBASE	Magnetic resonance imaging findings in epileptic children and its relation to clinical and demographic findings	Amirsalari S.	2012
Non genetic studies	EMBASE	Epilepsy and electroencephalographic features, comparative study of down syndrome and non-syndromic mental retardation	Koladicz K.R.J.	2012
Non genetic studies	EMBASE	Retention rate of Gabapentin in children with intractable epilepsies at 1 year	Mills J.K.A.	2012
Non genetic studies	EMBASE	EEG and magnetic resonance imaging abnormalities in patients with acute limbic encephalitis	Lizcano A.	2011
Non genetic studies	EMBASE	The impact of epilepsy on children and adult patients' lives: Development of a conceptual model from qualitative literature	Kerr C.	2011
Non genetic studies	EMBASE	Electroencephalografic abnormalities as prognostic factor in acute coma in non-epileptic children	De Moraes J.D.	2011
Non genetic studies	EMBASE	Predictors of refractory epilepsy in North India: A case-control study	Tripathi M.	2011
Non genetic studies	EMBASE	Transient hyperammonemia in seizures: A prospective study	Hung T.-Y.	2011
Non genetic studies	EMBASE	Lateralization of interictal spikes after corpus callosotomy	Iwasaki M.	2011
Non genetic studies	EMBASE	Parvovirus B19-associated purpuric-petechial eruption	Hashimoto H.	2011
Non genetic studies	EMBASE	The role of ketogenic diet in the treatment of refractory status epilepticus	Nam S.H.	2011
Non genetic studies	EMBASE	Continuous epileptiform discharges in patients treated with cefepime or meropenem	Naeije G.	2011
Non genetic studies	EMBASE	Epilepsy in children with methylmalonic acidemia: Electroclinical features	Ma X.	2011
Non genetic studies	EMBASE	Epilepsy surgery in children with developmental tumours	García-Fernández M.	2011
Non genetic studies	EMBASE	Effect of hyperventilation on electroencephalographic activity	Siddiqui S.R.	2011
Non genetic studies	EMBASE	Plasticity of the motor cortex in patients with brain tumors and arteriovenous malformations: A functional MR study	Tuntiyatorn L.	2011
Non genetic studies	EMBASE	Silent strokes are a risk for epilepsy in the elderly population	Abdulzahra I.K.	2011
Non genetic studies	EMBASE	The demographic, clinical and forensic profile of offenders diagnosed with epilepsy referred to the free state psychiatric complex observation unit in terms of section 77 and/or 78 of the criminal procedure Act 51 of 1977	Marais P.J.	2011
Non genetic studies	EMBASE	Low glycemic index diet in children and young adults with refractory epilepsy: First Italian experience	Coppola G.	2011
Non genetic studies	EMBASE	Generalized periodic epileptiform discharges in critically ill children: A continuum of status epilepticus or an epiphenomenon?	Akman C.I.	2011
Non genetic studies	EMBASE	EEG observations in elderly with new onset seizures: From developing country perspective	Sinha S.	2011
Non genetic studies	EMBASE	Lateralization of generalized spikes after corpus callosotomy	Iwasaki M.	2011
Non genetic studies	EMBASE	Epilepsy in celiac disease: Not just a matter of calcifications	Licchetta L.	2011
Non genetic studies	EMBASE	Correlation of scalp eeg and mri findings with outcome of extraoperative electrocorticography in temporal lobe epilepsy	Wasade V.S.	2011
Non genetic studies	EMBASE	Clinical significance of photosensitivity in early childhood epilepsy	Wijesekara D.S.	2011
Non genetic studies	EMBASE	Clinical and eeg study of absence seizures in dravet syndrome	Tsuda Y.	2011
Non genetic studies	EMBASE	Interictal discharges during encoding and effects on recognition	Leeman B.	2011
Non genetic studies	EMBASE	Factors influencing ictal spect findings in children with focal cortical dysplasia	Krsek P.	2011
Non genetic studies	EMBASE	Electrocardiographic and oximetric changes during partial complex and generalized seizures	Moseley B.D.	2011
Non genetic studies	EMBASE	Childhood myasthenia gravis: clinical features and outcomes.	Sri-udomkajorn S.	2011
Non genetic studies	EMBASE	Timely treatment as a predictor of shorter duration of convulsive se	Shatirishvili T.	2011
Non genetic studies	EMBASE	Prolonged postictal suppression: A potential marker for higher risk of SUDEP, a clue to mechanism, or both?	Bazil C.W.	2011
Non genetic studies	EMBASE	Socio-occupational and employment profile of patients with epilepsy	Serratosa J.M.	2011
Non genetic studies	EMBASE	Parietal lobe epilepsy: Great imitator among focal epilepsies	Ristic A.J.	2011
Non genetic studies	EMBASE	Comprehensive analysis of risk factors for seizures after deep brain stimulation surgery: Clinical article	Pouratian N.	2011
Non genetic studies	EMBASE	Relationship between primary headache and epilepsy in children and adolescents	El-Senousey M.Y.	2011
Non genetic studies	EMBASE	Sociodemographics, clinical features, and psychiatric comorbidities of patients with psychogenic nonepileptic seizures: Experience at a specialized epilepsy center in Turkey	Bora I.H.	2011
Non genetic studies	EMBASE	Localization of ictal onset zones in Lennox-Gastaut syndrome using directional connectivity analysis of intracranial electroencephalography	Jung Y.-J.	2011
Non genetic studies	EMBASE	Oral and maxillofacial trauma in patients with epilepsy prospective study based on an outpatient population	Nonato E.R.	2011
Non genetic studies	EMBASE	Epilepsy in pervasive developmental disorder without brain MRI abnormalities	Miyajima T.	2011
Non genetic studies	EMBASE	Can semiology predict psychogenic nonepileptic seizures? a prospective study	Syed T.U.	2011
Non genetic studies	EMBASE	A prospective open-labeled trial with levetiracetam in pediatric epilepsy syndromes: Continuous spikes and waves during sleep is definitely a target	Chhun S.	2011
Non genetic studies	EMBASE	Parental perceptions of fever and fever management practices in children with Dravet Syndrome	Desnous B.	2011
Non genetic studies	EMBASE	Glutamate clearance mechanisms in resected cortical dysplasia: Laboratory investigation	González-Martínez J.A.	2011
Non genetic studies	EMBASE	Infantile spams without hypsarrhythmia: A study of 16 cases	Caraballo R.H.	2011
Non genetic studies	EMBASE	Epilepsy syndrome-associated balance dysfunction assessed by static posturography	Yahalom G.	2011
Non genetic studies	EMBASE	Characteristics of an adult photosensitive cohort	Hashmi M.	2011
Non genetic studies	EMBASE	Elderly patients with epileptic seizures: In-patient observational study of two French community hospitals	Massengo S.A.	2011
Non genetic studies	EMBASE	Is Temporal Lobe Epilepsy with childhood febrile seizures a distinctive entity? A comparative study	Heuser K.	2011
Non genetic studies	EMBASE	Frequency and types of epilepsy in children with cerebral palsy (CP)	Saeed M.	2011
Non genetic studies	EMBASE	Interictal alterations of cytokines and leukocytes in patients with active epilepsy	Nowak M.	2011
Non genetic studies	EMBASE	Danish study of a Modified Atkins diet for medically intractable epilepsy in children: Can we achieve the same results as with the classical ketogenic diet?	Miranda M.J.	2011
Non genetic studies	EMBASE	Mesial temporal lobe epilepsy with hippocampal sclerosis: Study of 42 children	Cersósimo R.	2011
Non genetic studies	EMBASE	Benign convulsions associated with mild gastroenteritis: A multicenter clinical study	Verrotti A.	2011
Non genetic studies	EMBASE	Corpus callosotomy in multistage epilepsy surgery in the pediatric population	Lin J.S.	2011
Non genetic studies	EMBASE	Comorbidities of epilepsy: Results from the Epilepsy Comorbidities and Health (EPIC) survey	Ottman R.	2011
Non genetic studies	EMBASE	Utility of ictal single photon emission computed tomography in mesial temporal lobe epilepsy with hippocampal atrophy: A randomized trial	Velasco T.R.	2011
Non genetic studies	EMBASE	Rectal diazepam solution is as good as rectal administration of intravenous diazepam in the first-aid cessation of seizures in children with intractable epilepsy	Chiang L.-M.	2011
Non genetic studies	EMBASE	Neurofibrillary tangle pathology and Braak staging in chronic epilepsy in relation to traumatic brain injury and hippocampal sclerosis: A post-mortem study	Thom M.	2011
Non genetic studies	EMBASE	Efficacy assessment of sodium valproate in treating 607 patients with epilepsy in rural China	Wang W.-Z.	2011
Non genetic studies	EMBASE	Value of overnight EEG monitoring in the ICU	Khan O.I.	2011
Non genetic studies	EMBASE	Patterns of psychiatric and physical comorbidities associated with panic disorder in a nationwide population-based study in Taiwan	Chen Y.-H.	2011
Non genetic studies	EMBASE	The EEG in children referred for suspected epileptic absences: How often is it diagnostic?	Padeniya A.B.	2011
Non genetic studies	EMBASE	HAX1 mutations causing severe congenital neuropenia and neurological disease lead to cerebral microstructural abnormalities documented by quantitative MRI	Boztug K.	2010
Non genetic studies	EMBASE	Postictal headache in South African adult patients with generalised epilepsy in a tertiary care setting: A cross-sectional study	Botha S.S.	2010
Non genetic studies	EMBASE	Epilepsy-associated stigma in Zambia: What factors predict greater felt stigma in a highly stigmatized population?	Atadzhanov M.	2010
Non genetic studies	EMBASE	Epilepsy in Prader-Willi syndrome: Clinical characteristics and correlation to genotype	Vendrame M.	2010
Non genetic studies	EMBASE	Epileptiform abnormalities in children diagnosed with attention deficit/hyperactivity disorder	Socanski D.	2010
Non genetic studies	EMBASE	Optimizing electroencephalographic studies for epilepsy diagnosis in children with new-onset seizures	Sadleir L.G.	2010
Non genetic studies	EMBASE	Seizure and cognitive outcomes in children and adolescents with epilepsy treated with topiramate	Brandl U.	2010
Non genetic studies	EMBASE	An MEG analysis of rolandic discharges in benign rolandic epilepsy and related syndromes - Pathophysiology and developmental aspects	Kubota M.	2010
Non genetic studies	EMBASE	Decreased cortical excitability in Unverricht-Lundborg disease in the long-term follow-up: A consecutive SEP study	Kobayashi K.	2010
Non genetic studies	EMBASE	Psychiatric disorders in temporal lobe epilepsy: An overview from a tertiary service in Brazil	De Oliveira G.N.M.	2010
Non genetic studies	EMBASE	Anaesthesia for awake craniotomy is safe and well-tolerated	Andersen J.H.	2010
Non genetic studies	EMBASE	Long term outcome of benign childhood epilepsy with centrotemporal spikes: Dutch Study of Epilepsy in Childhood	Callenbach P.M.C.	2010
Non genetic studies	EMBASE	Semiologic aspects of epileptic seizures in 31 patients with hypothalamic hamartoma	Oehl B.	2010
Non genetic studies	EMBASE	Is a cortical focus driving a cortico-thalamic circuit in human absence epilepsy	Ossenblok P.	2010
Non genetic studies	EMBASE	Fatal status epilepticus: A clinico-pathological analysis among 100 patients: From a developing country perspective	Sinha S.	2010
Non genetic studies	EMBASE	Detection of epileptic spikes by magnetoencephalography and electroencephalography after sleep deprivation	Heers M.	2010
Non genetic studies	EMBASE	Radical surgery after chemotherapy for who grade II gliomas: A strategy protecting neurocognition and quality of life (about a series of 12 patients)	Blonski M.	2010
Non genetic studies	EMBASE	Cal and immunological peculiarities of autoimmune-mediated acquired epilepsy	Lekomtseva Y.	2010
Non genetic studies	EMBASE	Quality of life and treatment satisfaction in Spanish epilepsy patients on monotherapy with lamotrigine or valproic acid	Viteri C.	2010
Non genetic studies	EMBASE	Analysis of non-surgical candidates after presurgical evaluation for epilepsy surgery	Lin H.	2010
Non genetic studies	EMBASE	Number of antiepileptic drugs predict the presence and the severity of obstructive sleep apnea in epilepsy	Pornsriniyom D.	2010
Non genetic studies	EMBASE	Carbamazepine and the QTc interval: Any association?	Amin O.S.M.	2010
Non genetic studies	EMBASE	Evolution of hemiplegic attacks and epileptic seizures in alternating hemiplegia of childhood	Saito Y.	2010
Non genetic studies	EMBASE	Sexual dysfunction and its incidence in patients with epilepsy	Mařák R.	2010
Non genetic studies	EMBASE	Analysis of Status Epilepticus with Mycoplasma pneumoniae Encephalitis	Lin J.-J.	2010
Non genetic studies	EMBASE	Prevalence of interictal psychiatric disorders in patients with refractory temporal and extratemporal lobe epilepsy in Spain. A comparative study	Sanchez-Gistau V.	2010
Non genetic studies	EMBASE	Study of level and structure of intelligence in children with benign epilepsy of childhood with centrotemporal spikes	Liu X.-J.	2010
Non genetic studies	EMBASE	Clinical aspects of epilepsy in children with periventricular leukomalacia	Fukuda K.	2010
Non genetic studies	EMBASE	Is elevated pre-ictal heart rate associated with secondary generalization in partial epilepsy?	Nilsen K.B.	2010
Non genetic studies	EMBASE	Autonomic nervous system functions in interictal and postictal periods of nonepileptic psychogenic seizures and its comparison with epileptic seizures	Müngen B.	2010
Non genetic studies	EMBASE	Silk route syndrome in Arizona	Nagaraja V.	2010
Non genetic studies	EMBASE	C-reactive protein and seizure in patients with focal epilepsy: A video-EEG study	Alapirtti T.	2010
Non genetic studies	EMBASE	Antibody-mediated autoimmunity with autoantibodies to ganglioside GM1 in the pathogenesis of pharmaco-resistant epilepsy	Lekomtseva Y.	2010
Non genetic studies	EMBASE	Cortico-thalamo-cortical interactions during absence seizures	Lüttjohann A.	2010
Non genetic studies	EMBASE	Comparative effectiveness of 10 antiepileptic drugs in older adults with epilepsy	Arif H.	2010
Non genetic studies	EMBASE	Outcome of status epilepticus in Srinagarind Hospital	Tiamkao S.	2010
Non genetic studies	EMBASE	The optimization of 2-channel EEG for the detection of generalized and temporal seizures: A pilot study for EEG monitoring study in the intensive care unit (CU)	Li S.	2010
Non genetic studies	EMBASE	Erectile dysfunction in epileptic men with antiepileptic drugs	Hornberg J.	2010
Non genetic studies	EMBASE	New-onset seizures in pediatric emergency	Chen C.-Y.	2010
Non genetic studies	EMBASE	Malformations of cortical development (MCDs) and epilepsy: Experience from a tertiary care center in south India	Mathew T.	2010
Non genetic studies	EMBASE	Pregabalin overdose in adults and adolescents - Experience in Sweden	Sjoberg G.	2010
Non genetic studies	EMBASE	Multi-center study on migraine and seizure-related headache in patients with epilepsy	Heo K.	2010
Non genetic studies	EMBASE	Management of refractory status epilepticus at a tertiary care centre in a developing country	Tripathi M.	2010
Non genetic studies	EMBASE	Bimodal ultradian seizure periodicity in human mesial temporal lobe epilepsy	Karafin M.	2010
Non genetic studies	EMBASE	Clinical study on new seizure types in epilepsy patients	Wen Y.-M.	2010
Non genetic studies	EMBASE	Chronic intermittent vagal nerve stimulation in the treatment of refractory epilepsy: experience in Mexico with 35 cases.	Alonso-Vanegas M.A.	2010
Non genetic studies	EMBASE	Seizure relapse and development of drug resistance following long-term seizure remission	Schiller Y.	2009
Non genetic studies	EMBASE	Risk factors for valproic acid resistance in childhood absence epilepsy	Ollivier M.L.	2009
Non genetic studies	EMBASE	Benign infantile seizures with mild gastroenteritis: Study of 22 patients	Caraballo R.H.	2009
Non genetic studies	EMBASE	Epilepsy associated with supratentorial brain tumors under 3 years of life	Gaggero R.	2009
Non genetic studies	EMBASE	Short sleep latencies in patients with epilepsy: An mslt study	Shukla G.	2009
Non genetic studies	EMBASE	Postoperative nonconvulsive encephalopathic status: Identification of a syndrome responsible for delayed progressive deterioration of neurological status after skull base surgery - Clinical article	Al-Mefty O.	2009
Non genetic studies	EMBASE	Childhood Absence Epilepsy in Patients With Benign Focal Epileptiform Discharges	Sarkis R.A.	2009
Non genetic studies	EMBASE	Magnetic source imaging for the surgical evaluation of electroencephalography-confirmed secondary bilateral synchrony in intractable epilepsy: Clinical article	Chang E.F.	2009
Non genetic studies	EMBASE	Epilepsy and dementia in a sample of elderly patients followed at a tertiary outpatient clinic	De Almeida M.A.	2009
Non genetic studies	EMBASE	Periodic patterns and their association to seizures and outcome in continuous EEG monitoring in the ICU	Taylor D.S.	2009
Non genetic studies	EMBASE	Panayiotopoulous syndrome: Clinical features and sequential EEG changes	Lim B.	2009
Non genetic studies	EMBASE	CNS-related comorbidities in individuals with self-reported epilepsy from the national survey of epilepsy, comorbidities and health outcomes	Ottman R.	2009
Non genetic studies	EMBASE	Frequency of anxiety and depression in epilepsy monitoring unit	Siddiqui K.A.	2009
Non genetic studies	EMBASE	Incidence of atypical handedness in epilepsy and its association with clinical factors	Slezicki K.I.	2009
Non genetic studies	EMBASE	Levetiracetam in children with refractory epilepsy: Lack of correlation between plasma concentration and efficacy	Giroux P.C.	2009
Non genetic studies	EMBASE	Prevalence, patterns, and risk factors for headache in Brazilian epileptic patients	Bianchin M.	2009
Non genetic studies	EMBASE	Antiepileptic drug treatment of children at a referral centre for epilepsy-Does admission make a difference?	Rytter E.	2009
Non genetic studies	EMBASE	Febrile crises and epilepsy	Pesantez Cuesta G.	2009
Non genetic studies	EMBASE	Neuroendocrinal study of depression in epileptic patients	Afifi S.	2009
Non genetic studies	EMBASE	Clinical factors relating with responsibility to antiepileptics in temporal lobe epilepsy with hippocampal sclerosis	Kim S.	2009
Non genetic studies	EMBASE	Sex Distribution and Psychiatric Features of Child and Adolescent Conversion Disorder Across 2 Decades	Huang K.-L.	2009
Non genetic studies	EMBASE	Cerebrospinal fluid tau as a marker of neuronal damage after epileptic seizure	Palmio J.	2009
Non genetic studies	EMBASE	Bone mineral density in children, adolescents, and young adults with epilepsy	Coppola G.	2009
Non genetic studies	EMBASE	Prognostic implications of periodic epileptiform discharges	Orta D.S.J.	2009
Non genetic studies	EMBASE	Safety and efficacy of Topiramate, in pediatric epileptic Patients	Dumitrascu V.	2009
Non genetic studies	EMBASE	Association between antiepileptic drug switching and epilepsy-related events	Hansen R.N.	2009
Non genetic studies	EMBASE	Evaluation of efficacy and safety of anterior corpus callosotomy with keyhole in refractory seizures	Ping Z.	2009
Non genetic studies	EMBASE	Periodic epileptiform discharges in hypoxic encephalopathy: BiPLEDs and GPEDs as a poor prognosis for survival	San-juan O.D.	2009
Non genetic studies	EMBASE	Outcome after hemispherectomy in hemiplegic adult patients with refractory epilepsy associated with early middle cerebral artery infarcts	Cukiert A.	2009
Non genetic studies	EMBASE	The evaluation of interictal focal EEG findings in adult patients with absence seizures	Matur Z.	2009
Non genetic studies	EMBASE	Myocardial infarction following convulsive and nonconvulsive seizures	Montepietra S.	2009
Non genetic studies	EMBASE	Hypoplasia of Deep Cerebellar Nuclei in Joubert Syndrome	Kuchukhidze G.	2009
Non genetic studies	EMBASE	Active Computerized Pharmacovigilance Using Natural Language Processing, Statistics, and Electronic Health Records: A Feasibility Study	Wang X.	2009
Non genetic studies	EMBASE	Prodromal symptoms in epileptic patients: Clinical characterization of the pre-ictal phase	Scaramelli A.	2009
Non genetic studies	EMBASE	Frontal-onset absences in children: Associated with worse outcome? A replication study	Jocić-Jakubi B.	2009
Non genetic studies	EMBASE	A prospective multi-centre open label study of the use of levetiracetam as add-on treatment in patients with epilepsy and intellectual disabilities	Beavis J.	2009
Non genetic studies	EMBASE	New onset seizures in HIV - Seizure semiology, CD4 counts, and viral loads	Modi M.	2009
Non genetic studies	EMBASE	Posterior cortex epilepsy: Diagnostic considerations and surgical outcome	Yu T.	2009
Non genetic studies	EMBASE	Molecular screening test in familial forms of cerebral cavernous malformation: The impact of the Multiplex Ligation-dependent Probe Amplification approach. Laboratory investigation	Penco S.	2009
Non genetic studies	EMBASE	Progress in searching for the febrile seizure susceptibility genes	Nakayama J.	2009
Non genetic studies	EMBASE	Sleep seizures: Clinical, electrophysiological and radiological study	Selim A.M.	2009
Non genetic studies	EMBASE	Cortical and subcortical networks in human secondarily generalized tonicclonic seizures	Blumenfeld H.	2009
Non genetic studies	EMBASE	Prevalence of epilepsy in school-going children (6-18 years) in Kashmir Valley of North-west India	Shah P.A.	2009
Non genetic studies	EMBASE	Epilepsy and multiple sclerosis: Increased risk among progressive forms	Martínez-Juárez I.E.	2009
Non genetic studies	EMBASE	Maternal and obstetric outcome of women with epilepsy	Thomas S.V.	2009
Non genetic studies	EMBASE	Detecting nocturnal convulsions: Efficacy of the MP5 monitor	Carlson C.	2009
Non genetic studies	EMBASE	Early predictors of intractable epilepsy in children with cerebral palsy	Trabacca A.	2009
Non genetic studies	EMBASE	Prevalence of depression in epilepsy in a developing country	Hecimovic H.	2009
Non genetic studies	EMBASE	Effects of levetiracetam on generalized discharges monitored with ambulatory EEG in epileptic patients	Pro S.	2009
Non genetic studies	EMBASE	Long-term follow-up of seizure outcomes after corpus callosotomy	Sunaga S.	2009
Non genetic studies	EMBASE	Characteristics of symptomatic epilepsy in patients with brain tumours.	Alajbegović A.	2009
Non genetic studies	EMBASE	Survey of quality of life and its influenced factors in Tibetan patients with generalized tonic clonic epilepsy	Zhao Y.-H.	2009
Non genetic studies	EMBASE	Long-term seizure outcome after corpus callosotomy: A retrospective analysis of 95 patients - Clinical article	Tanriverdi T.	2009
Non genetic studies	EMBASE	Outcome and prognostic factors of epileptic spasms in children with cerebral palsy	De Rinaldis M.	2009
Non genetic studies	EMBASE	Heart rate variability in patients with frontal lobe epilepsy	Harnod T.	2009
Non genetic studies	EMBASE	Characteristics of generalised epileptiform activity	Aurlien H.	2009
Non genetic studies	EMBASE	Hemispheric asymmetry of callosal neuronal participation in bilaterally synchronous epileptiform discharges	Ono T.	2009
Non genetic studies	EMBASE	Vagus nerve stimulation in pediatric epileptic syndromes	Rossignol E.	2009
Non genetic studies	EMBASE	Neurological aspects of hyperinsulinism-hyperammonaemia syndrome	Bahi-Buisson N.	2008
Non genetic studies	EMBASE	High prevalence of epilepsy in a village in the Littoral Province of Cameroon	Prischich F.	2008
[truncated: 1,851 more rows]
